# Supplementary material for: A comprehensive protocol for PDMS fabrication for use in cell culture
Source: PLoS One. 2025 May 12;20(5):e0323283. doi: 10.1371/journal.pone.0323283 (PMC12068733; doi:10.1371/journal.pone.0323283)
Supplement: S1 Dataset — S1, S2, and S3 correspond to indentation data from three separate wells, representing samples one, two, and three, respectively. (XLSX) [file pone.0323283.s004.xlsx]

## Sheet: S184 Descriptive Stats
	2:1 S1	2:1 S2	2:1 S3	4:1 S1	4:1 S2	4:1 S3	5:1 S1	5:1 S2	5:1 S3	6:1 S1	6:1 S2	6:1 S3	7:1 S1	7:1 S2	7:1 S3	8:1 S1	8:1 S2	8:1 S3	9:1 S1	9:1 S2	9:1 S3	10:1 S1	10:1 S2	10:1 S3
Number of values	20	20	20	20	20	20	20	20	20	20	20	20	20	20	20	20	20	20	20	20	20	20	20	20
Minimum	1.459	1.301	1.419	2.259	2.161	2.39	2.722	2.729	2.807	3.25	3.253	3.3	3.403	3.486	3.467	3.107	3.248	3.27	2.582	2.71	2.763	2.001	1.91	1.929
25% Percentile	1.486	1.328	1.443	2.282	2.185	2.413	2.765	2.745	2.833	3.298	3.282	3.318	3.43	3.504	3.514	3.118	3.299	3.322	2.618	2.734	2.775	2.028	1.922	1.944
Median	1.501	1.349	1.453	2.287	2.2	2.422	2.771	2.754	2.85	3.304	3.29	3.334	3.441	3.515	3.532	3.142	3.313	3.344	2.628	2.742	2.789	2.059	1.932	1.957
75% Percentile	1.516	1.354	1.465	2.293	2.21	2.427	2.781	2.761	2.861	3.31	3.302	3.355	3.458	3.534	3.543	3.15	3.328	3.366	2.64	2.753	2.813	2.08	1.938	1.963
Maximum	1.638	1.368	1.474	2.305	2.23	2.462	2.801	2.779	2.878	3.328	3.328	3.387	3.476	3.557	3.56	3.183	3.349	3.52	2.662	2.797	2.826	2.094	1.946	1.982
Range	0.1786	0.06647	0.05522	0.0461	0.06872	0.07198	0.07943	0.0492	0.07107	0.07789	0.07583	0.08741	0.07357	0.07094	0.09211	0.07523	0.101	0.2498	0.08023	0.08759	0.06342	0.09255	0.03535	0.05321
95% CI of median
Actual confidence level	95.86%	95.86%	95.86%	95.86%	95.86%	95.86%	95.86%	95.86%	95.86%	95.86%	95.86%	95.86%	95.86%	95.86%	95.86%	95.86%	95.86%	95.86%	95.86%	95.86%	95.86%	95.86%	95.86%	95.86%
Lower confidence limit	1.492	1.329	1.445	2.283	2.189	2.413	2.765	2.748	2.839	3.298	3.283	3.318	3.433	3.507	3.514	3.119	3.3	3.323	2.624	2.734	2.776	2.034	1.924	1.945
Upper confidence limit	1.514	1.354	1.464	2.292	2.206	2.426	2.78	2.761	2.86	3.31	3.301	3.35	3.458	3.53	3.543	3.149	3.32	3.365	2.636	2.75	2.804	2.077	1.938	1.961
Mean	1.506	1.341	1.452	2.286	2.197	2.42	2.772	2.754	2.846	3.302	3.292	3.336	3.444	3.517	3.527	3.139	3.31	3.345	2.628	2.745	2.792	2.055	1.93	1.954
Std. Deviation	0.03623	0.0179	0.01416	0.01091	0.01947	0.0162	0.01664	0.012	0.01908	0.0184	0.01669	0.02283	0.02065	0.01824	0.0236	0.02094	0.024	0.04959	0.01915	0.02001	0.01999	0.02735	0.01076	0.01321
Std. Error of Mean	0.008101	0.004002	0.003165	0.002439	0.004353	0.003623	0.00372	0.002684	0.004265	0.004115	0.003732	0.005105	0.004618	0.004079	0.005278	0.004683	0.005366	0.01109	0.004282	0.004475	0.004471	0.006116	0.002406	0.002954
Lower 95% CI of mean	1.489	1.333	1.446	2.281	2.188	2.413	2.764	2.748	2.838	3.294	3.285	3.326	3.435	3.509	3.516	3.129	3.298	3.322	2.619	2.735	2.783	2.042	1.925	1.948
Upper 95% CI of mean	1.523	1.349	1.459	2.292	2.206	2.428	2.779	2.759	2.855	3.311	3.3	3.347	3.454	3.526	3.538	3.149	3.321	3.368	2.637	2.754	2.802	2.068	1.935	1.96
Coefficient of variation	2.405%	1.335%	0.9747%	0.4772%	0.8860%	0.6694%	0.6003%	0.4359%	0.6701%	0.5572%	0.5069%	0.6843%	0.5996%	0.5186%	0.6692%	0.6671%	0.7250%	1.482%	0.7287%	0.7292%	0.7160%	1.331%	0.5575%	0.6759%
Skewness	2.601	-0.8339	-0.5833	-0.7009	-0.3765	0.378	-1.136	0.05801	-0.7998	-1.276	-0.06379	0.5396	-0.1828	0.2262	-1.11	0.1946	-0.7483	2.242	-0.6726	0.7623	0.1799	-0.3666	-0.4236	0.1404
Kurtosis	9.438	0.07919	0.07889	1.363	-0.08108	1.398	3.559	0.2103	0.1122	2.796	1.055	-0.2063	-0.734	-0.219	1.029	-0.3889	0.9223	8.198	1.015	1.668	-1.247	-0.9825	-0.8943	-0.2936

## Sheet: S184_24hr Cure
Concentrations Part A : Part B (Samples)																										Concentrations Part A : Part B (Samples) - removing outliers using IQR method
2:1 S1	2:1 S2	2:1 S3	4:1 S1	4:1 S2	4:1 S3	5:1 S1	5:1 S2	5:1 S3	6:1 S1	6:1 S2	6:1 S3	7:1 S1	7:1 S2	7:1 S3	8:1 S1	8:1 S2	8:1 S3	9:1 S1	9:1 S2	9:1 S3	10:1 S1	10:1 S2	10:1 S3			2:1 S1	2:1 S2	2:1 S3	4:1 S1	4:1 S2	4:1 S3	5:1 S1	5:1 S2	5:1 S3	6:1 S1	6:1 S2	6:1 S3	7:1 S1	7:1 S2	7:1 S3	8:1 S1	8:1 S2	8:1 S3	9:1 S1	9:1 S2	9:1 S3	10:1 S1	10:1 S2	10:1 S3
1.48186	1.3288	1.43255	2.28296	2.16135	2.40322	2.76462	2.75081	2.8313	3.30966	3.29675	3.30008	3.45829	3.5156	3.46747	3.11714	3.30972	3.35547	2.62394	2.73377	2.76912	2.00105	1.9102	1.93975		Q1	1.4898	1.32837	1.44423	2.28257	2.18809	2.41321	2.76468	2.7468	2.83737	3.29788	3.28225	3.3179	3.43202	3.5058	3.51446	3.11862	3.29947	3.32289	2.62181	2.73397	2.77524	2.03169	1.92359	1.94447
1.49168	1.30538	1.44998	2.27785	2.19654	2.39941	2.7687	2.74768	2.84624	3.30996	3.28902	3.3578	3.47615	3.48863	3.48037	3.11509	3.33819	3.36765	2.59103	2.73503	2.78547	2.0259	1.92805	1.94034		Q3	1.51476	1.35408	1.4643	2.29266	2.20719	2.42662	2.77994	2.76124	2.86019	3.30973	3.30128	3.35178	3.45831	3.53157	3.54299	3.14953	3.32242	3.36555	2.63746	2.75116	2.80687	2.07821	1.93791	1.96172
1.5142	1.32562	1.44215	2.28288	2.16115	2.43627	2.7632	2.76598	2.84625	3.29731	3.28807	3.3348	3.43293	3.50675	3.54407	3.1826	3.31915	3.33676	2.61146	2.73986	2.80377	2.05797	1.93238	1.95782		IQR	0.0249538	0.0257115	0.0200677	0.010089	0.0190947	0.0134152	0.0152605	0.014438	0.022825	0.0118507	0.0190335	0.033885	0.0262825	0.0257655	0.0285348	0.0309125	0.022942	0.0426643	0.0156535	0.0171952	0.031637	0.0465223	0.0143183	0.0172503
1.51962	1.30117	1.46492	2.29583	2.1997	2.41289	2.72174	2.74088	2.809	3.30862	3.29372	3.31778	3.44282	3.51448	3.54275	3.14868	3.33073	3.36648	2.64651	2.7772	2.82602	2.02599	1.9254	1.94788		Lower limit	1.45237	1.2898	1.41413	2.26744	2.15945	2.39309	2.74179	2.72514	2.80313	3.28011	3.2537	3.26707	3.3926	3.46716	3.47165	3.07225	3.26506	3.25889	2.59833	2.70817	2.72778	1.9619	1.90212	1.91859
1.53902	1.33986	1.46409	2.28843	2.20094	2.41332	2.77243	2.75773	2.83939	3.29835	3.30103	3.33766	3.45836	3.53517	3.5145	3.11911	3.29979	3.34621	2.62748	2.75005	2.77415	2.03358	1.91137	1.94319		Upper limit	1.55219	1.39265	1.4944	2.3078	2.23583	2.44675	2.80284	2.78289	2.89443	3.32751	3.32983	3.40261	3.49773	3.57022	3.58579	3.1959	3.35683	3.42955	2.66094	2.77695	2.85433	2.14799	1.95939	1.98759
1.47527	1.32885	1.4462	2.28165	2.1831	2.42504	2.76708	2.74783	2.85841	3.30542	3.29031	3.35024	3.43963	3.53849	3.50448	3.11533	3.33191	3.52007	2.63485	2.70963	2.8195	2.01424	1.93779	1.94489
1.50725	1.32709	1.41896	2.28739	2.16597	2.42265	2.80117	2.76122	2.85183	3.29439	3.2732	3.34739	3.46531	3.52466	3.53542	3.15948	3.33684	3.34238	2.63623	2.74754	2.79202	2.06303	1.92127	1.95776
1.50084	1.35395	1.45506	2.29021	2.1931	2.42171	2.77508	2.74388	2.85072	3.30339	3.28533	3.31794	3.45784	3.53517	3.55958	3.14598	3.24815	3.32173	2.62479	2.73403	2.80329	2.05638	1.91543	1.96409
1.51067	1.35719	1.4421	2.28635	2.20393	2.39611	2.78101	2.75765	2.85013	3.32619	3.32839	3.33241	3.40258	3.50297	3.54986	3.13715	3.28128	3.36524	2.64809	2.74745	2.81631	2.06717	1.92437	1.9824
1.51643	1.35475	1.45928	2.29556	2.20215	2.42534	2.79253	2.7739	2.83045	3.24993	3.31313	3.32748	3.45642	3.51435	3.55163	3.14913	3.28387	3.36699	2.63017	2.73109	2.7626	2.05959	1.91725	1.93749
1.49949	1.33978	1.43346	2.28882	2.1894	2.4171	2.77959	2.74415	2.80651	3.32167	3.27774	3.37312	3.43663	3.48619	3.52266	3.17407	3.31247	3.32395	2.58196	2.71293	2.77969	2.03953	1.94301	1.92918
1.48416	1.32578	1.45434	2.29326	2.20567	2.46224	2.76802	2.76128	2.86505	3.30599	3.29063	3.33149	3.41822	3.55713	3.54034	3.10736	3.34912	3.34802	2.62722	2.74428	2.78322	2.02376	1.93679	1.95895
1.47162	1.35093	1.45133	2.30537	2.19446	2.42248	2.74988	2.73601	2.8621	3.26871	3.30204	3.30988	3.47496	3.53037	3.52583	3.13949	3.31964	3.32327	2.63167	2.7545	2.79471	2.08259	1.92618	1.96962
1.50873	1.34968	1.46726	2.30361	2.21877	2.42793	2.77858	2.75731	2.86113	3.30125	3.28113	3.31859	3.43359	3.51174	3.54052	3.14173	3.29853	3.2951	2.66219	2.74056	2.81619	2.08582	1.94067	1.94547
1.51765	1.36764	1.4608	2.25927	2.22901	2.39026	2.76967	2.77855	2.87758	3.30396	3.2982	3.33899	3.44006	3.49615	3.51433	3.10761	3.31442	3.37229	2.64114	2.76045	2.76364	2.0936	1.93827	1.9593
1.45939	1.35193	1.46632	2.2872	2.18418	2.4317	2.78198	2.76178	2.85159	3.30248	3.28118	3.31198	3.47146	3.50676	3.52885	3.14258	3.30022	3.29566	2.62874	2.73984	2.77359	2.04567	1.93114	1.96093
1.50084	1.35899	1.44941	2.29246	2.20404	2.42222	2.79136	2.7538	2.85988	3.29807	3.2826	3.31521	3.42071	3.50269	3.54373	3.15349	3.27808	3.31625	2.61402	2.79722	2.78572	2.07723	1.93778	1.96799
1.49452	1.35447	1.47418	2.26594	2.22987	2.4147	2.76437	2.75311	2.81746	3.29021	3.30755	3.36031	3.45397	3.52218	3.50389	3.14686	3.3066	3.27024	2.61542	2.76301	2.7756	2.08919	1.94256	1.95631
1.63797	1.34739	1.44492	2.28288	2.21172	2.42619	2.76471	2.72935	2.86493	3.32505	3.31496	3.38749	3.41968	3.51941	3.53231	3.12836	3.31848	3.32328	2.65256	2.72884	2.8032	2.07508	1.94555	1.96891
1.49521	1.35107	1.46985	2.28042	2.21219	2.43837	2.77521	2.75339	2.84993	3.32782	3.25256	3.35641	3.42932	3.53891	3.53112	3.15071	3.3143	3.34632	2.62646	2.7471	2.81806	2.08113	1.93353	1.94931
Concentrations Part A : Part B (Samples) - Outliers removed
2:1 S1	2:1 S2	2:1 S3	4:1 S1	4:1 S2	4:1 S3	5:1 S1	5:1 S2	5:1 S3	6:1 S1	6:1 S2	6:1 S3	7:1 S1	7:1 S2	7:1 S3	8:1 S1	8:1 S2	8:1 S3	9:1 S1	9:1 S2	9:1 S3	10:1 S1	10:1 S2	10:1 S3
1.48186	1.3288	1.43255	2.28296	2.16135	2.40322	2.76462	2.75081	2.8313	3.30966	3.29675	3.30008	3.45829	3.5156		3.11714	3.30972	3.35547	2.62394	2.73377	2.76912	2.00105	1.9102	1.93975
1.49168	1.30538	1.44998	2.27785	2.19654	2.39941	2.7687	2.74768	2.84624	3.30996	3.28902	3.3578	3.47615	3.48863	3.48037	3.11509	3.33819	3.36765		2.73503	2.78547	2.0259	1.92805	1.94034
1.5142	1.32562	1.44215	2.28288	2.16115	2.43627	2.7632	2.76598	2.84625	3.29731	3.28807	3.3348	3.43293	3.50675	3.54407	3.1826	3.31915	3.33676	2.61146	2.73986	2.80377	2.05797	1.93238	1.95782
1.51962	1.30117	1.46492	2.29583	2.1997	2.41289		2.74088	2.809	3.30862	3.29372	3.31778	3.44282	3.51448	3.54275	3.14868	3.33073	3.36648	2.64651		2.82602	2.02599	1.9254	1.94788
1.53902	1.33986	1.46409	2.28843	2.20094	2.41332	2.77243	2.75773	2.83939	3.29835	3.30103	3.33766	3.45836	3.53517	3.5145	3.11911	3.29979	3.34621	2.62748	2.75005	2.77415	2.03358	1.91137	1.94319
1.47527	1.32885	1.4462	2.28165	2.1831	2.42504	2.76708	2.74783	2.85841	3.30542	3.29031	3.35024	3.43963	3.53849	3.50448	3.11533	3.33191		2.63485	2.70963	2.8195	2.01424	1.93779	1.94489
1.50725	1.32709	1.41896	2.28739	2.16597	2.42265	2.80117	2.76122	2.85183	3.29439	3.2732	3.34739	3.46531	3.52466	3.53542	3.15948	3.33684	3.34238	2.63623	2.74754	2.79202	2.06303	1.92127	1.95776
1.50084	1.35395	1.45506	2.29021	2.1931	2.42171	2.77508	2.74388	2.85072	3.30339	3.28533	3.31794	3.45784	3.53517	3.55958	3.14598		3.32173	2.62479	2.73403	2.80329	2.05638	1.91543	1.96409
1.51067	1.35719	1.4421	2.28635	2.20393	2.39611	2.78101	2.75765	2.85013	3.32619	3.32839	3.33241	3.40258	3.50297	3.54986	3.13715	3.28128	3.36524	2.64809	2.74745	2.81631	2.06717	1.92437	1.9824
1.51643	1.35475	1.45928	2.29556	2.20215	2.42534	2.79253	2.7739	2.83045		3.31313	3.32748	3.45642	3.51435	3.55163	3.14913	3.28387	3.36699	2.63017	2.73109	2.7626	2.05959	1.91725	1.93749
1.49949	1.33978	1.43346	2.28882	2.1894	2.4171	2.77959	2.74415	2.80651	3.32167	3.27774	3.37312	3.43663	3.48619	3.52266	3.17407	3.31247	3.32395		2.71293	2.77969	2.03953	1.94301	1.92918
1.48416	1.32578	1.45434	2.29326	2.20567		2.76802	2.76128	2.86505	3.30599	3.29063	3.33149	3.41822	3.55713	3.54034	3.10736	3.34912	3.34802	2.62722	2.74428	2.78322	2.02376	1.93679	1.95895
1.47162	1.35093	1.45133	2.30537	2.19446	2.42248	2.74988	2.73601	2.8621		3.30204	3.30988	3.47496	3.53037	3.52583	3.13949	3.31964	3.32327	2.63167	2.7545	2.79471	2.08259	1.92618	1.96962
1.50873	1.34968	1.46726	2.30361	2.21877	2.42793	2.77858	2.75731	2.86113	3.30125	3.28113	3.31859	3.43359	3.51174	3.54052	3.14173	3.29853	3.2951		2.74056	2.81619	2.08582	1.94067	1.94547
1.51765	1.36764	1.4608		2.22901		2.76967	2.77855	2.87758	3.30396	3.2982	3.33899	3.44006	3.49615	3.51433	3.10761	3.31442	3.37229	2.64114	2.76045	2.76364	2.0936	1.93827	1.9593
1.45939	1.35193	1.46632	2.2872	2.18418	2.4317	2.78198	2.76178	2.85159	3.30248	3.28118	3.31198	3.47146	3.50676	3.52885	3.14258	3.30022	3.29566	2.62874	2.73984	2.77359	2.04567	1.93114	1.96093
1.50084	1.35899	1.44941	2.29246	2.20404	2.42222	2.79136	2.7538	2.85988	3.29807	3.2826	3.31521	3.42071	3.50269	3.54373	3.15349	3.27808	3.31625	2.61402		2.78572	2.07723	1.93778	1.96799
1.49452	1.35447	1.47418		2.22987	2.4147	2.76437	2.75311	2.81746	3.29021	3.30755	3.36031	3.45397	3.52218	3.50389	3.14686	3.3066	3.27024	2.61542	2.76301	2.7756	2.08919	1.94256	1.95631
	1.34739	1.44492	2.28288	2.21172	2.42619	2.76471	2.72935	2.86493	3.32505	3.31496	3.38749	3.41968	3.51941	3.53231	3.12836	3.31848	3.32328	2.65256	2.72884	2.8032	2.07508	1.94555	1.96891
1.49521	1.35107	1.46985	2.28042	2.21219	2.43837	2.77521	2.75339	2.84993			3.35641	3.42932	3.53891	3.53112	3.15071	3.3143	3.34632	2.62646	2.7471	2.81806	2.08113	1.93353	1.94931

## Sheet: S527 Descriptive Stats
	1:0.65 S1	1:0.65 S2	1:0.65 S3	1:0.75 S1	1:0.75 S2	1:0.75 S3	1:0.82 S1	1:0.82 S2	1:0.82 S3	1:0.9 S1	1:0.9 S2	1:0.9 S3	1:1 S1	1:1 S2	1:1 S3	1:1.1 S1	1:1.1 S2	1:1.1 S3	1:1.25 S1	1:1.25 S2	1:1.25 S3
Number of values	30	30	30	29	30	30	30	30	30	30	30	30	30	30	30	30	30	30	29	30	30
Minimum	1.385	1.465	2.212	1.957	1.544	2.572	4.168	4.698	4.805	3.06	2.697	3.493	5.432	3.126	6.456	5.241	9.469	6.942	8.973	12.89	13.06
25% Percentile	1.433	2.165	2.294	2.158	3.055	2.865	4.283	4.896	5.398	4.178	5.569	5.561	5.646	6.692	7.367	7.499	9.948	9.962	10.9	14.87	13.19
Median	1.453	2.21	2.485	2.193	3.3	2.905	4.414	5.331	6.095	4.909	6.067	5.717	5.826	6.734	7.424	8.055	10.77	10.5	11.32	16.21	13.35
75% Percentile	1.485	2.268	2.543	2.27	3.471	2.972	4.51	6.092	6.716	5.321	6.349	6.218	6.064	6.782	7.639	9.101	11.66	11.93	11.74	17.2	13.65
Maximum	1.583	2.358	2.632	2.614	3.676	3.015	4.684	6.772	7.156	6.907	6.514	6.425	6.226	6.912	8.008	9.581	12.01	12.6	12.34	18.12	15.43
Range	0.1976	0.8933	0.4194	0.6565	2.132	0.4422	0.516	2.074	2.351	3.847	3.816	2.932	0.7942	3.786	1.551	4.34	2.543	5.655	3.367	5.231	2.365
95% CI of median
Actual confidence level	95.72%	95.72%	95.72%	97.59%	95.72%	95.72%	95.72%	95.72%	95.72%	95.72%	95.72%	95.72%	95.72%	95.72%	95.72%	95.72%	95.72%	95.72%	97.59%	95.72%	95.72%
Lower confidence limit	1.444	2.175	2.366	2.166	3.107	2.874	4.323	5.001	5.546	4.26	5.775	5.604	5.716	6.705	7.396	7.622	10.1	10.09	10.96	15.54	13.21
Upper confidence limit	1.456	2.261	2.51	2.262	3.452	2.964	4.481	5.856	6.411	5.214	6.317	6.049	5.951	6.765	7.596	9.031	11.59	11.68	11.66	16.85	13.61
Mean	1.458	2.158	2.436	2.219	3.194	2.896	4.405	5.517	6.066	4.815	5.844	5.776	5.846	6.612	7.484	8.248	10.83	10.76	11.26	16.06	13.47
Std. Deviation	0.04092	0.201	0.1303	0.1349	0.4581	0.1042	0.1519	0.6592	0.7092	0.7421	0.7723	0.547	0.2372	0.6674	0.2704	0.9844	0.8362	1.293	0.6766	1.368	0.448
Std. Error of Mean	0.007472	0.0367	0.0238	0.02506	0.08363	0.01902	0.02774	0.1203	0.1295	0.1355	0.141	0.09987	0.0433	0.1219	0.04936	0.1797	0.1527	0.236	0.1256	0.2498	0.0818
Lower 95% CI of mean	1.443	2.083	2.387	2.168	3.023	2.857	4.348	5.271	5.802	4.538	5.556	5.572	5.757	6.363	7.383	7.881	10.52	10.27	11	15.55	13.31
Upper 95% CI of mean	1.473	2.233	2.484	2.271	3.365	2.935	4.461	5.763	6.331	5.092	6.133	5.981	5.934	6.862	7.585	8.616	11.15	11.24	11.51	16.57	13.64
Coefficient of variation	2.807%	9.317%	5.351%	6.080%	14.34%	3.598%	3.449%	11.95%	11.69%	15.41%	13.21%	9.469%	4.057%	10.09%	3.613%	11.93%	7.719%	12.02%	6.011%	8.521%	3.325%
Skewness	0.9192	-2.486	-0.3843	0.853	-2.296	-1.801	0.08141	0.4272	-0.03554	0.2039	-2.711	-2.405	0.003576	-5.248	-1.474	-0.7356	-0.0763	-0.7679	-1.16	-0.4436	3.015
Kurtosis	1.824	5.818	-1.151	2.288	6.055	3.943	-0.9521	-1.114	-1.209	1.244	9.181	10.01	-1.109	28.25	6.705	1.168	-1.533	1.272	3.346	-0.5778	12.22

## Sheet: S527_48hr Cure
Concentrations Part A : Part B (Samples)																								Concentrations Part A : Part B (Samples) - removing outliers using IQR method
1:0.65 S1	1:0.65 S2	1:0.65 S3	1:0.75 S1	1:0.75 S2	1:0.75 S3	1:0.82 S1	1:0.82 S2	1:0.82 S3	1:0.9 S1	1:0.9 S2	1:0.9 S3	1:1 S1	1:1 S2	1:1 S3	1:1.1 S1	1:1.1 S2	1:1.1 S3	1:1.25 S1	1:1.25 S2	1:1.25 S3				1:0.65 S1	1:0.65 S2	1:0.65 S3	1:0.75 S1	1:0.75 S2	1:0.75 S3	1:0.82 S1	1:0.82 S2	1:0.82 S3	1:0.9 S1	1:0.9 S2	1:0.9 S3	1:1 S1	1:1 S2	1:1 S3	1:1.1 S1	1:1.1 S2	1:1.1 S3	1:1.25 S1	1:1.25 S2	1:1.25 S3
1.58258	2.24984	2.26678	2.50244	2.6198	3.01456	4.28779	4.81801	5.37591	4.66194	5.90134	5.55824	6.22612	6.67294	7.59554	9.05877	9.64618	12.5965	10.7001	16.8476	13.2085			Q1	1.43632	2.16986	2.30625	2.15891	3.06466	2.86749	4.29045	4.92745	5.42145	4.21152	5.61466	5.57062	5.65097	6.69947	7.37407	7.51769	9.9779	9.96722	10.9037	15.0291	13.189
1.51964	1.67702	2.23608	2.42212	3.52976	3.00943	4.26908	4.83214	5.97756	4.69698	5.8651	5.56258	6.22376	6.73123	6.45639	9.03102	9.88258	12.597	10.9564	16.1524	13.3921			Q3	1.47893	2.26574	2.53886	2.26852	3.46357	2.96983	4.50022	6.02789	6.67989	5.28842	6.343	6.17057	6.05634	6.77899	7.63463	9.08027	11.6449	11.8682	11.7193	17.1317	13.6351
1.49725	2.13114	2.21962	2.32788	3.52878	2.99737	4.46336	5.30292	6.77524	5.13957	5.48949	5.60439	6.18056	6.77909	7.42951	8.18896	9.6629	12.3499	10.3895	15.5362	13.6425			IQR	0.0426032	0.0958815	0.232615	0.109614	0.398908	0.102336	0.209768	1.10044	1.25844	1.0769	0.728338	0.599947	0.405371	0.0795192	0.260559	1.56258	1.66704	1.90102	0.81562	2.10261	0.446053
1.45544	2.08159	2.29408		3.15387	2.96699	4.53483	6.26198	7.035	5.21449	5.52656	5.7374	6.16241	6.7266	7.51908	5.2406	9.95076	12.2017		17.3485	13.6126			Lower limit	1.37242	2.02604	1.95732	1.99449	2.4663	2.71399	3.9758	3.2768	3.5338	2.59617	4.52216	4.6707	5.04291	6.58019	6.98323	5.17383	7.47734	7.11568	9.68022	11.8752	12.5199
1.45444	2.16835	2.21229	2.25339	3.03169	2.98308	4.65315	6.62015	7.1563	5.37557	4.39163	5.79398	6.12276	6.73355	7.41772	9.58089	9.91482	11.9625	11.8334	17.9549	13.8553			Upper limit	1.54283	2.40956	2.88779	2.43294	4.06193	3.12333	4.81487	7.67855	8.56754	6.90377	7.43551	7.07049	6.66439	6.89827	8.02546	11.4241	14.1455	14.7198	12.9427	20.2856	14.3041
1.49116	2.17601	2.57243	2.29804	3.07823	2.85892	4.68433	6.77199	7.11996	5.40151	5.45547	5.68684	5.95056	6.70531	7.43529	9.39958	10.0593	11.699	12.1494	17.8577	13.8846
1.4533	2.18079	2.34249	2.1885	3.58311	2.59766	4.46778	4.74508	5.28392	6.90666	2.69721	3.49259	6.11035	6.56313	7.3538	7.92158	9.88256	12.3492	10.6237	16.4458	13.1866
1.45564	2.23	2.29417	2.27078	3.19926	2.89306	4.51857	5.18567	5.54605	5.50265	6.09385	5.5567	6.07696	6.61355	7.39612	7.62233	9.9393	12.0738	10.9664	14.1235	13.1441
1.45127	2.21839	2.24704	2.18375	3.23638	2.97724	4.50661	5.10939	6.23438	3.97682	5.77458	5.62402	6.04712	3.12614	7.3415	7.7103	10.101	11.3701	10.9023	14.3918	15.4281
1.43375	2.13802	2.26246	2.189	3.06014	2.97078	4.56807	5.78818	6.79958	5.14901	5.57041	5.65276	6.05941	6.70979	7.36435	8.39375	9.46925	10.5866	11.3713	15.4777	13.5174
1.44496	2.17525	2.36553	2.172	3.04062	2.91287	4.63391	6.36765	7.01587	5.40458	5.74743	5.5553	5.91226	6.70439	7.39231	9.29608	10.5343	10.3629	11.7523	17.7266	13.6128
1.51035	2.17438	2.61675	1.96287	3.03601	2.57232	4.63199	6.65084	7.04256	5.42072	5.56346	5.59474	5.83728	6.7381	7.36261	9.48866	10.6297	10.4149	12.1582	12.8941	13.9492
1.51852	2.26079	2.40938	2.26179	3.67573	2.98006	4.34524	4.76347	5.22774	4.26012	6.5135	6.08385	5.93159	6.66407	7.36799	7.48773	11.0323	11.9246	10.6655	15.9831	13.6674
1.44434	2.17787	2.48602	2.20311	3.56747	2.93952	4.43681	4.91673	5.40494	4.11557	6.35465	5.76345	5.94694	6.69783	7.25135	7.4552	10.7559	11.0024	8.97252	14.2253	13.1487
1.45453	1.65326	2.54192	2.08697	1.54404	2.91168	4.46871	5.3477	5.9067	3.98826	6.3477	5.60517	5.90685	6.77869	7.404	7.50312	10.9374	10.1755	12.3391	14.1259	13.1402
1.46531	2.21496	2.5297	2.12501	3.10704	3.01128	4.48073	5.85569	6.36309	4.19944	6.07414	5.53477	5.78668	6.82998	7.4035	7.72485	10.4802	9.96179	11.3152	14.8796	13.2692
1.385	2.2045	2.61084	2.30875	3.24858	2.89264	4.48104	6.07175	6.69666	5.6536	5.8478	5.69616	5.74952	6.91172	7.40647	9.14329	11.5861	9.9297	11.5922	17.1747	13.3173
1.48347	2.22064	2.63168	2.17955	1.99584	2.87419	4.46706	6.36641	6.62958	5.30226	6.02787	6.19947	5.74497	6.88605	7.54028	9.388	10.7824	10.0886	12.0347	18.1247	13.4302
1.42693	2.28555	2.48959	2.19601	3.49898	2.86189	4.39099	4.95962	4.8055	4.01522	6.36695	6.27233	5.81421	6.73379	7.63631	7.43513	11.6974	11.1061	10.9037	16.5521	13.6985
1.42613	2.26055	2.55563	1.95707	3.44463	2.93455	4.35667	4.69838	5.1535	3.9962	6.17421	6.04943	5.77179	6.84536	7.62956	7.40847	11.652	10.0968	11.0493	14.8417	13.4091
1.45063	2.15561	2.40221	2.13335	3.4517	2.83833	4.35007	4.78516	5.47099	4.24776	6.4261	5.87617	5.71615	6.76043	7.64681	7.4058	11.767	9.90194	11.1803	14.1465	13.1791
1.40306	1.46458	2.56018	2.11434	3.24566	2.8665	4.29844	5.31358	6.06618	4.73701	6.3671	5.54298	5.64792	6.43289	7.69898	7.56141	11.8526	6.94228	11.4398	15.6555	13.063
1.40304	2.2894	2.48352	2.61357	3.35163	2.75634	4.32322	5.79496	6.35106	3.05978	6.32889	5.8051	5.64001	6.87803	7.93427	9.02571	11.7881	9.9311	11.6571	17.2625	13.221
1.48898	2.18653	2.54622	2.26852	3.41225	2.89002	4.36249	6.15298	6.41054	5.21195	6.06081	5.23484	5.54131	6.90331	7.40749	9.33037	12.0125	8.2538	11.9261	17.6075	13.1534
1.43082	2.30554	2.44874	2.21244	3.43266	2.88449	4.16983	5.3144	5.01159	4.03847	6.383	6.34928	5.66012	6.70898	7.31076	7.65017	11.5151	11.1712	10.8676	16.551	13.7049
1.44405	2.26947	2.45762	2.15891	3.48743	2.84618	4.19855	5.00096	5.17282	4.79917	6.26307	6.36287	5.60939	6.76465	7.56808	7.4477	11.6238	10.1564	10.9875	16.0927	13.5391
1.45015	2.2707	2.50958	2.15803	3.46535	2.90208	4.20476	4.71647	5.63659	4.60894	6.31738	6.42459	5.59256	6.75649	7.65036	7.73527	11.969	9.96107	11.0578	15.7913	13.1964
1.40266	2.26739	2.49144	2.24959	3.45822	2.96354	4.20178	5.38046	6.02048	5.10603	6.48332	6.37725	5.47634	6.79188	8.00768	8.69477	11.7872	9.98351	11.3397	16.2579	13.2067
1.45333	2.28151	2.50073	2.16577	3.43171	2.87048	4.16829	5.72878	6.17851	5.24689	4.76985	6.29319	5.4915	6.74137	7.7493	9.08743	10.5954	9.8255	11.5656	17.0027	13.2889
1.45415	2.35786	2.48686	2.19319	2.89492	2.90847	4.21865	5.89631	6.12405	5.01838	6.14921	6.40262	5.43195	6.48461	7.84932	9.02804	11.479	11.6761	11.7193	16.7262	13.1828
Concentrations Part A : Part B (Samples) - Outliers removed
1:0.65 S1	1:0.65 S2	1:0.65 S3	1:0.75 S1	1:0.75 S2	1:0.75 S3	1:0.82 S1	1:0.82 S2	1:0.82 S3	1:0.9 S1	1:0.9 S2	1:0.9 S3	1:1 S1	1:1 S2	1:1 S3	1:1.1 S1	1:1.1 S2	1:1.1 S3	1:1.25 S1	1:1.25 S2	1:1.25 S3
	2.24984	2.26678		2.6198	3.01456	4.28779	4.81801	5.37591	4.66194	5.90134	5.55824	6.22612	6.67294	7.59554	9.05877	9.64618	12.5965	10.7001	16.8476	13.2085
1.51964		2.23608	2.42212	3.52976	3.00943	4.26908	4.83214	5.97756	4.69698	5.8651	5.56258	6.22376	6.73123		9.03102	9.88258	12.597	10.9564	16.1524	13.3921
1.49725	2.13114	2.21962	2.32788	3.52878	2.99737	4.46336	5.30292	6.77524	5.13957	5.48949	5.60439	6.18056	6.77909	7.42951	8.18896	9.6629	12.3499	10.3895	15.5362	13.6425
1.45544	2.08159	2.29408		3.15387	2.96699	4.53483	6.26198	7.035	5.21449	5.52656	5.7374	6.16241	6.7266	7.51908	5.2406	9.95076	12.2017		17.3485	13.6126
1.45444	2.16835	2.21229	2.25339	3.03169	2.98308	4.65315	6.62015	7.1563	5.37557		5.79398	6.12276	6.73355	7.41772	9.58089	9.91482	11.9625	11.8334	17.9549	13.8553
1.49116	2.17601	2.57243	2.29804	3.07823	2.85892	4.68433	6.77199	7.11996	5.40151	5.45547	5.68684	5.95056	6.70531	7.43529	9.39958	10.0593	11.699	12.1494	17.8577	13.8846
1.4533	2.18079	2.34249	2.1885	3.58311		4.46778	4.74508	5.28392				6.11035		7.3538	7.92158	9.88256	12.3492	10.6237	16.4458	13.1866
1.45564	2.23	2.29417	2.27078	3.19926	2.89306	4.51857	5.18567	5.54605	5.50265	6.09385	5.5567	6.07696	6.61355	7.39612	7.62233	9.9393	12.0738	10.9664	14.1235	13.1441
1.45127	2.21839	2.24704	2.18375	3.23638	2.97724	4.50661	5.10939	6.23438	3.97682	5.77458	5.62402	6.04712		7.3415	7.7103	10.101	11.3701	10.9023	14.3918
1.43375	2.13802	2.26246	2.189	3.06014	2.97078	4.56807	5.78818	6.79958	5.14901	5.57041	5.65276	6.05941	6.70979	7.36435	8.39375	9.46925	10.5866	11.3713	15.4777	13.5174
1.44496	2.17525	2.36553	2.172	3.04062	2.91287	4.63391	6.36765	7.01587	5.40458	5.74743	5.5553	5.91226	6.70439	7.39231	9.29608	10.5343	10.3629	11.7523	17.7266	13.6128
1.51035	2.17438	2.61675		3.03601		4.63199	6.65084	7.04256	5.42072	5.56346	5.59474	5.83728	6.7381	7.36261	9.48866	10.6297	10.4149	12.1582	12.8941	13.9492
1.51852	2.26079	2.40938	2.26179	3.67573	2.98006	4.34524	4.76347	5.22774	4.26012	6.5135	6.08385	5.93159	6.66407	7.36799	7.48773	11.0323	11.9246	10.6655	15.9831	13.6674
1.44434	2.17787	2.48602	2.20311	3.56747	2.93952	4.43681	4.91673	5.40494	4.11557	6.35465	5.76345	5.94694	6.69783	7.25135	7.4552	10.7559	11.0024		14.2253	13.1487
1.45453		2.54192	2.08697		2.91168	4.46871	5.3477	5.9067	3.98826	6.3477	5.60517	5.90685	6.77869	7.404	7.50312	10.9374	10.1755	12.3391	14.1259	13.1402
1.46531	2.21496	2.5297	2.12501	3.10704	3.01128	4.48073	5.85569	6.36309	4.19944	6.07414	5.53477	5.78668	6.82998	7.4035	7.72485	10.4802	9.96179	11.3152	14.8796	13.2692
1.385	2.2045	2.61084	2.30875	3.24858	2.89264	4.48104	6.07175	6.69666	5.6536	5.8478	5.69616	5.74952		7.40647	9.14329	11.5861	9.9297	11.5922	17.1747	13.3173
1.48347	2.22064	2.63168	2.17955		2.87419	4.46706	6.36641	6.62958	5.30226	6.02787	6.19947	5.74497	6.88605	7.54028	9.388	10.7824	10.0886	12.0347	18.1247	13.4302
1.42693	2.28555	2.48959	2.19601	3.49898	2.86189	4.39099	4.95962	4.8055	4.01522	6.36695	6.27233	5.81421	6.73379	7.63631	7.43513	11.6974	11.1061	10.9037	16.5521	13.6985
1.42613	2.26055	2.55563		3.44463	2.93455	4.35667	4.69838	5.1535	3.9962	6.17421	6.04943	5.77179	6.84536	7.62956	7.40847	11.652	10.0968	11.0493	14.8417	13.4091
1.45063	2.15561	2.40221	2.13335	3.4517	2.83833	4.35007	4.78516	5.47099	4.24776	6.4261	5.87617	5.71615	6.76043	7.64681	7.4058	11.767	9.90194	11.1803	14.1465	13.1791
1.40306		2.56018	2.11434	3.24566	2.8665	4.29844	5.31358	6.06618	4.73701	6.3671	5.54298	5.64792		7.69898	7.56141	11.8526		11.4398	15.6555	13.063
1.40304	2.2894	2.48352		3.35163	2.75634	4.32322	5.79496	6.35106	3.05978	6.32889	5.8051	5.64001	6.87803	7.93427	9.02571	11.7881	9.9311	11.6571	17.2625	13.221
1.48898	2.18653	2.54622	2.26852	3.41225	2.89002	4.36249	6.15298	6.41054	5.21195	6.06081	5.23484	5.54131		7.40749	9.33037	12.0125	8.2538	11.9261	17.6075	13.1534
1.43082	2.30554	2.44874	2.21244	3.43266	2.88449	4.16983	5.3144	5.01159	4.03847	6.383	6.34928	5.66012	6.70898	7.31076	7.65017	11.5151	11.1712	10.8676	16.551	13.7049
1.44405	2.26947	2.45762	2.15891	3.48743	2.84618	4.19855	5.00096	5.17282	4.79917	6.26307	6.36287	5.60939	6.76465	7.56808	7.4477	11.6238	10.1564	10.9875	16.0927	13.5391
1.45015	2.2707	2.50958	2.15803	3.46535	2.90208	4.20476	4.71647	5.63659	4.60894	6.31738	6.42459	5.59256	6.75649	7.65036	7.73527	11.969	9.96107	11.0578	15.7913	13.1964
1.40266	2.26739	2.49144	2.24959	3.45822	2.96354	4.20178	5.38046	6.02048	5.10603	6.48332	6.37725	5.47634	6.79188	8.00768	8.69477	11.7872	9.98351	11.3397	16.2579	13.2067
1.45333	2.28151	2.50073	2.16577	3.43171	2.87048	4.16829	5.72878	6.17851	5.24689	4.76985	6.29319	5.4915	6.74137	7.7493	9.08743	10.5954	9.8255	11.5656	17.0027	13.2889
1.45415	2.35786	2.48686	2.19319	2.89492	2.90847	4.21865	5.89631	6.12405	5.01838	6.14921	6.40262	5.43195		7.84932	9.02804	11.479	11.6761	11.7193	16.7262	13.1828
