# Supplementary material for: A comprehensive protocol for PDMS fabrication for use in cell culture
Source: PLoS One. 2025 May 12;20(5):e0323283. doi: 10.1371/journal.pone.0323283 (PMC12068733; doi:10.1371/journal.pone.0323283)
Supplement: S2 Dataset — S1, S2, and S3 correspond to gel thickness data from three separate wells, representing samples one, two, and three, respectively. Gel thickness was determined by subtracting the Z-height of the gels, measured using the nanoindenter, from the average Z-height of the plastic well. (XLSX) [file pone.0323283.s005.xlsx]

## Sheet: S184 Descriptive Stats
	Sample 1	Sample 2	Sample 3
Number of values	30	30	30
Minimum	1.072	1.063	1.161
25% Percentile	1.096	1.08	1.184
Median	1.115	1.095	1.205
75% Percentile	1.13	1.108	1.224
Maximum	1.147	1.122	1.328
Range	0.07564	0.05889	0.1666
95% CI of median
Actual confidence level	95.72%	95.72%	95.72%
Lower confidence limit	1.103	1.085	1.19
Upper confidence limit	1.126	1.104	1.219
Mean	1.113	1.094	1.207
Std. Deviation	0.02093	0.01671	0.03205
Std. Error of Mean	0.003821	0.003052	0.005851
Lower 95% CI of mean	1.105	1.088	1.195
Upper 95% CI of mean	1.121	1.1	1.219
Coefficient of variation	1.880%	1.528%	2.655%
Skewness	-0.1967	-0.09383	1.751
Kurtosis	-0.9404	-1.024	5.944

## Sheet: S184_24hr Cure
Concentration Part A : Part B (Samples)									Surface(um) + Z(um)					Plastic Average - Surface(um) + Z(um)					Removing outliers using IQR method
10:1 S1		10:1 S2		10:1 S3		Plastic			10:1 S1	10:1 S2	10:1 S3	Plastic		10:1 S1	10:1 S2	10:1 S3			10:1 S1	10:1 S2	10:1 S3
Surface(um)	Z(um)	Surface(um)	Z(um)	Surface(um)	Z(um)	Surface(um)	Z(um)		Z(um)	Z(um)	Z(um)	Z(um)		Z(um)	Z(um)	Z(um)		Q1	1097.04	1081.05	1185.42
5.18166	9234.68	5.13713	9252.04	5.3541	9167.4	6.42835	10354		9239.86	9257.18	9172.75	10360.5		1094.34	1077.03	1161.45		Q3	1129.65	1105.65	1220.68
5.2295	9222.2	4.97427	9242.6	5.04059	9153.08	6.66924	10339.2		9227.43	9247.57	9158.12	10345.8		1106.77	1086.63	1176.08		IQR	32.6131	24.6075	35.2603
4.79007	9210.6	4.07099	9233.48	5.6715	9139	0	10326		9215.39	9237.55	9144.67	10326		1118.81	1096.65	1189.53		Lower limit	1048.12	1044.13	1132.53
4.83091	9200.28	4.27007	9224.28	4.48687	9126.76	7.1353	10314		9205.11	9228.55	9131.25	10321.2		1129.09	1105.65	1202.96		Upper limit	1178.57	1142.56	1273.57
4.80525	9189.88	4.0374	9216.28	5.16069	9113.8	6.66381	10303.8		9194.69	9220.32	9118.96	10310.5		1139.52	1113.89	1215.24
5.68421	9181.16	4.4652	9207.72	5.072	9102.44	6.83816	10294.7		9186.84	9212.19	9107.51	10301.5		1147.36	1122.02	1226.69
4.43477	9240.04	4.36057	9254.44	5.26296	9162.36	6.6312	10359.9		9244.47	9258.8	9167.62	10366.5		1089.73	1075.4	1166.58
4.53277	9226.28	5.48812	9243.72	5.25567	9147.32	0	10344.7		9230.81	9249.21	9152.58	10344.7		1103.39	1084.99	1181.63
4.0281	9214.44	3.88535	9235	5.07955	9133.32	6.03098	10332.3		9218.47	9238.89	9138.4	10338.3		1115.73	1095.32	1195.8
5.00392	9203.32	4.27034	9225.8	5.56671	9120.04	0.455255	10320.8		9208.32	9230.07	9125.61	10321.3		1125.88	1104.13	1208.6
4.83454	9192.6	4.4931	9217.08	5.40242	9108.12	6.30186	10310.4		9197.43	9221.57	9113.52	10316.7		1136.77	1112.63	1220.68
5.39545	9184.36	5.38916	9207.96	4.98656	9097.32	7.27329	10301.6		9189.76	9213.35	9102.31	10308.8		1144.45	1120.85	1231.9
4.75459	9245.72	5.15564	9258.52	4.86979	9159.16	0	10368.7		9250.47	9263.68	9164.03	10368.7		1083.73	1070.53	1170.17
5.02877	9232.2	5.10365	9248.44	5.77118	9144.2	0	10354.9		9237.23	9253.54	9149.97	10354.9		1096.97	1080.66	1184.23
5.15685	9220.2	5.06005	9239.48	5.47999	9130.12	0	10254.9		9225.36	9244.54	9135.6	10254.9		1108.85	1089.66	1198.6
3.65324	9210.36	4.04621	9230.76	5.23055	9117.24	6.05465	10331.3		9214.01	9234.81	9122.47	10337.4		1120.19	1099.4	1211.73
5.30483	9198.12	4.62886	9221.88	5.32797	9105.4	7.38181	10319.8		9203.42	9226.51	9110.73	10327.2		1130.78	1107.69	1223.47
5.06312	9189.4	4.30577	9213.48	0	9005.4	6.12229	10312		9194.46	9217.79	9005.4	10318.1		1139.74	1116.42	1328.8
4.87575	9251.72	5.66813	9262.2	5.42875	9154.52	3.76969	10379.4		9256.6	9267.87	9159.95	10383.2		1077.61	1066.33	1174.25
4.27759	9239.32	4.71647	9252.44	5.01736	9140.2	0	10253.8		9243.6	9257.16	9145.22	10253.8		1090.61	1077.05	1188.99
4.36688	9227.16	4.6069	9243.16	5.15076	9126.28	5.74784	10353.8		9231.53	9247.77	9131.43	10359.5		1102.68	1086.44	1202.77
3.90835	9216.52	3.88474	9235	5.09221	9113.4	3.44607	10342.3		9220.43	9238.88	9118.49	10345.7		1113.77	1095.32	1215.71
4.53382	9204.6	4.46981	9225.8	5.58094	9101.56	5.92571	10331.7		9209.13	9230.27	9107.14	10337.6		1125.07	1103.93	1227.06
4.48817	9195.56	5.23901	9216.36	4.70254	9090.84	6.79721	10322.8		9200.05	9221.6	9095.54	10329.6		1134.15	1112.6	1238.66
5.48311	9257	5.43881	9265.64	5.49242	9150.76	0.747898	10389.6		9262.48	9271.08	9156.25	10390.3		1071.72	1063.12	1177.95
4.40213	9244.92	5.06393	9256.04	5.83344	9135.96	6.73372	10375.8		9249.32	9261.1	9141.79	10382.5		1084.88	1073.1	1192.41
4.6826	9232.28	4.99929	9247	5.27784	9122.6	0	10275.8		9236.96	9252	9127.88	10275.8		1097.24	1082.2	1206.32
5.27142	9220.84	4.68091	9238.12	4.99616	9110.36	6.05148	10353.9		9226.11	9242.8	9115.36	10359.9		1108.09	1091.4	1218.85
3.79684	9209.88	3.63143	9229.72	5.32436	9098.6	7.43856	10342.4		9213.68	9233.35	9103.92	10349.8		1120.53	1100.85	1230.28
5.28193	9199.08	4.27875	9220.76	4.69412	9087.16	0	10335.3		9204.36	9225.04	9091.85	10335.3		1129.84	1109.16	1242.35
											Average	10334.2
														Outliers removed
														10:1 S1	10:1 S2	10:1 S3
														1094.34	1077.03	1161.45
														1106.77	1086.63	1176.08
														1118.81	1096.65	1189.53
														1129.09	1105.65	1202.96
														1139.52	1113.89	1215.24
														1147.36	1122.02	1226.69
														1089.73	1075.4	1166.58
														1103.39	1084.99	1181.63
														1115.73	1095.32	1195.8
														1125.88	1104.13	1208.6
														1136.77	1112.63	1220.68
														1144.45	1120.85	1231.9
														1083.73	1070.53	1170.17
														1096.97	1080.66	1184.23
														1108.85	1089.66	1198.6
														1120.19	1099.4	1211.73
														1130.78	1107.69	1223.47
														1139.74	1116.42	0
														1077.61	1066.33	1174.25
														1090.61	1077.05	1188.99
														1102.68	1086.44	1202.77
														1113.77	1095.32	1215.71
														1125.07	1103.93	1227.06
														1134.15	1112.6	1238.66
														1071.72	1063.12	1177.95
														1084.88	1073.1	1192.41
														1097.24	1082.2	1206.32
														1108.09	1091.4	1218.85
														1120.53	1100.85	1230.28
														1129.84	1109.16	1242.35

## Sheet: S527 Descriptive Stats
	Sample 1	Sample 2	Sample 3
Number of values	30	30	30
Minimum	1.204	1.096	1.174
25% Percentile	1.234	1.123	1.192
Median	1.253	1.147	1.213
75% Percentile	1.273	1.172	1.233
Maximum	1.301	1.195	1.247
Range	0.09728	0.09905	0.07235
95% CI of median
Actual confidence level	95.72%	95.72%	95.72%
Lower confidence limit	1.237	1.13	1.195
Upper confidence limit	1.267	1.165	1.231
Mean	1.254	1.147	1.212
Std. Deviation	0.02621	0.0282	0.02348
Std. Error of Mean	0.004785	0.005149	0.004288
Lower 95% CI of mean	1.244	1.136	1.203
Upper 95% CI of mean	1.263	1.158	1.221
Coefficient of variation	2.091%	2.459%	1.938%
Skewness	0.06701	-0.0557	-0.111
Kurtosis	-0.766	-1.046	-1.202

## Sheet: S527_48hr Cure
Concentration Part A : Part B (Samples)									Surface(um) + Z(um)					Surface(um) + Z(um) - Plastic Average					Removing outliers using IQR method
1:1 S1		1:1 S2		1:1 S3		Plastic			1:1 S1	1:1 S2	1:1 S3	Plastic		10:1 S1	10:1 S2	10:1 S3			10:1 S1	10:1 S2	10:1 S3
Surface(um)	Z(um)	Surface(um)	Z(um)	Surface(um)	Z(um)	Surface(um)	Z(um)		Z(um)	Z(um)	Z(um)	Z(um)		Z(um)	Z(um)	Z(um)		Q1	1235.17	1125.45	1192.68
29.8623	8681.64	29.3154	8800.36	29.0004	8738.92	1.95085	9955.48		8711.5	8829.68	8767.92	9957.43		1236.46	1118.29	1180.04		Q3	1271.07	1166.01	1230.8
29.9467	8664.04	31.4503	8781.56	29.6307	8723	5.8365	9942.36		8693.99	8813.01	8752.63	9948.2		1253.97	1134.95	1195.33		IQR	35.8913	40.5665	38.1207
28.8805	8651.96	31.2509	8766.52	29.2104	8709.4	5.22054	9929.96		8680.84	8797.77	8738.61	9935.18		1267.12	1150.19	1209.35		Lower limit	1181.34	1064.6	1135.5
29.8217	8640.12	30.1466	8751.8	30.6187	8695.8	6.29989	9919.08		8669.94	8781.95	8726.42	9925.38		1278.02	1166.01	1221.54		Upper limit	1324.9	1226.86	1287.98
29.3845	8628.52	29.5937	8736.6	31.4052	8681.96	5.59874	9908.68		8657.9	8766.19	8713.37	9914.28		1290.06	1181.77	1234.6
30.3401	8618.2	29.5152	8723	29.8813	8671.32	2.44105	9903.88		8648.54	8752.52	8701.2	9906.32		1299.42	1195.45	1246.76
31.1567	8684.92	28.9758	8806.2	29.2235	8739.8	5.89771	9961.08		8716.08	8835.18	8769.02	9966.98		1231.88	1112.79	1178.94
30.4647	8671.88	29.5511	8788.36	28.887	8724.84	5.5274	9947.56		8702.34	8817.91	8753.73	9953.09		1245.62	1130.05	1194.23
29.2051	8660.6	31.704	8770.92	29.9315	8709.64	6.51517	9934.52		8689.81	8802.62	8739.57	9941.04		1258.16	1145.34	1208.39
29.5936	8648.44	30.7178	8756.52	30.3134	8696.92	5.83461	9924.84		8678.03	8787.24	8727.23	9930.67		1269.93	1160.72	1220.73
29.5877	8636.92	29.7191	8741.4	31.5155	8682.76	5.30303	9915		8666.51	8771.12	8714.28	9920.3		1281.45	1176.84	1233.69
30.6872	8626.12	28.7486	8727.88	29.5161	8672.12	5.91066	9906.84		8656.81	8756.63	8701.64	9912.75		1291.15	1191.33	1246.33
30.7262	8695.16	28.5605	8812.2	29.6507	8742.04	0.326751	9970.2		8725.89	8840.76	8771.69	9970.53		1222.08	1107.2	1176.27
31.0142	8682.2	30.123	8793.88	29.4369	8726.36	5.94041	9956.92		8713.21	8824	8755.8	9962.86		1234.75	1123.96	1192.16
29.9859	8670.68	30.6851	8778.04	28.7909	8713	6.08758	9945.4		8700.67	8808.73	8741.79	9951.49		1247.3	1139.24	1206.17
29.5055	8659.24	31.2229	8762.84	30.4327	8698.76	6.11509	9934.36		8688.75	8794.06	8729.19	9940.48		1259.22	1153.9	1218.77
28.3954	8648.12	30.0992	8747.32	30.5892	8685.16	5.55526	9925		8676.52	8777.42	8715.75	9930.56		1271.45	1170.54	1232.21
29.1361	8637.64	29.5397	8733.64	30.1539	8673.48	6.25425	9916.28		8666.78	8763.18	8703.63	9922.53		1281.19	1184.78	1244.33
30.7465	8705.16	29.1414	8818.28	28.9451	8744.28	5.59098	9979.08		8735.91	8847.42	8773.23	9984.67		1212.05	1100.54	1174.74
30.1369	8692.2	29.569	8800.36	28.1497	8728.92	5.63617	9966.68		8722.34	8829.93	8757.07	9972.32		1225.62	1118.03	1190.89
31.0134	8680.2	29.7937	8784.12	28.7679	8714.28	4.72463	9956.28		8711.21	8813.91	8743.05	9961		1236.75	1134.05	1204.91
30.2481	8668.92	30.2809	8768.68	30.0838	8700.68	5.62599	9945.8		8699.17	8798.96	8730.76	9951.43		1248.79	1149	1217.2
29.1533	8657.8	30.2156	8752.92	30.7988	8686.36	6.27263	9934.84		8686.95	8783.14	8717.16	9941.11		1261.01	1164.83	1230.8
0	8646.76	29.3832	8739.4	30.6377	8674.6	5.64198	9927.48		8646.76	8768.78	8705.24	9933.12		1301.2	1179.18	1242.72
28.7162	8715.32	29.3652	8822.2	29.1876	8744.36	4.71065	9989		8744.04	8851.57	8773.55	9993.71		1203.93	1096.4	1174.41
30.1112	8701.4	28.3867	8805.72	28.3231	8729.4	5.42758	9976.44		8731.51	8834.11	8757.72	9981.87		1216.45	1113.85	1190.24
30.5409	8689.08	29.0433	8789	28.7963	8714.52	5.60019	9966.12		8719.62	8818.04	8743.32	9971.72		1228.34	1129.92	1204.64
30.8536	8677.72	30.0424	8772.84	30.2223	8700.6	5.50533	9956.04		8708.57	8802.88	8730.82	9961.55		1239.39	1145.08	1217.14
29.9474	8666.12	30.6265	8756.68	30.4811	8686.68	5.95658	9946.12		8696.07	8787.31	8717.16	9952.08		1251.89	1160.65	1230.8
28.988	8656.36	29.6568	8743.16	29.6789	8674.68	5.12873	9939.08		8685.35	8772.82	8704.36	9944.21		1262.61	1175.14	1243.6
												9947.96
														Outliers removed
														10:1 S1	10:1 S2	10:1 S3
														1236.46	1118.29	1180.04
														1253.97	1134.95	1195.33
														1267.12	1150.19	1209.35
														1278.02	1166.01	1221.54
														1290.06	1181.77	1234.6
														1299.42	1195.45	1246.76
														1231.88	1112.79	1178.94
														1245.62	1130.05	1194.23
														1258.16	1145.34	1208.39
														1269.93	1160.72	1220.73
														1281.45	1176.84	1233.69
														1291.15	1191.33	1246.33
														1222.08	1107.2	1176.27
														1234.75	1123.96	1192.16
														1247.3	1139.24	1206.17
														1259.22	1153.9	1218.77
														1271.45	1170.54	1232.21
														1281.19	1184.78	1244.33
														1212.05	1100.54	1174.74
														1225.62	1118.03	1190.89
														1236.75	1134.05	1204.91
														1248.79	1149	1217.2
														1261.01	1164.83	1230.8
														1301.2	1179.18	1242.72
														1203.93	1096.4	1174.41
														1216.45	1113.85	1190.24
														1228.34	1129.92	1204.64
														1239.39	1145.08	1217.14
														1251.89	1160.65	1230.8
														1262.61	1175.14	1243.6
