# Supplementary material for: A comprehensive protocol for PDMS fabrication for use in cell culture
Source: PLoS One. 2025 May 12;20(5):e0323283. doi: 10.1371/journal.pone.0323283 (PMC12068733; doi:10.1371/journal.pone.0323283)
Supplement: S3 Dataset — (XLSX) [file pone.0323283.s008.xlsx]

## Sheet: S184 Descriptive Stats
	0.45g	0.89g	1.34g	1.78g	2.23g	2.68g
Number of values	59	60	60	60	60	60
Minimum	2.096	1.943	1.91	0.7547	1.901	1.937
25% Percentile	2.119	1.975	1.938	1.905	1.921	1.968
Median	2.149	1.99	1.957	1.971	1.942	2.004
75% Percentile	2.204	2.029	2.032	2.007	2.046	2.033
Maximum	2.288	2.079	2.094	2.049	2.094	2.076
Range	0.1919	0.1352	0.1834	1.295	0.1936	0.1396
95% CI of median
Actual confidence level	96.37%	97.27%	97.27%	97.27%	97.27%	97.27%
Lower confidence limit	2.138	1.984	1.943	1.931	1.928	1.987
Upper confidence limit	2.179	2	1.97	1.986	1.961	2.014
Mean	2.165	2	1.98	1.942	1.971	2.004
Std. Deviation	0.05094	0.03474	0.05757	0.1645	0.06217	0.038
Std. Error of Mean	0.006632	0.004485	0.007432	0.02123	0.008026	0.004906
Lower 95% CI of mean	2.152	1.991	1.965	1.9	1.955	1.994
Upper 95% CI of mean	2.178	2.009	1.995	1.985	1.987	2.013
Coefficient of variation	2.353%	1.737%	2.908%	8.469%	3.154%	1.897%
Skewness	0.612	0.5699	0.7569	-6.56	0.7339	0.1859
Kurtosis	-0.7027	-0.5878	-0.9621	47.84	-1.12	-1.065

## Sheet: S184_24hr
Sylgard 184 10:1 - Raw Data
0.45g	0.89g	1.34g	1.78g	2.23g	2.68g
2.16885	2.03707	2.00105	2.02887	2.0148	2.05647		Q1	2.12005	1.97593	1.93771	1.90569	1.92177	1.96816
2.2324	2.00351	2.0259	2.03838	2.02054	2.03042		Q3	2.20389	2.02651	2.02789	2.00628	2.04441	2.03145
2.22656	2.01469	2.05797	2.02539	2.04607	2.03068		IQR	0.083833	0.050582	0.0901795	0.100586	0.122639	0.063289
2.25196	2.07317	2.02599	2.00769	2.04385	2.06494		Lower limit	1.9943	1.90005	1.80244	1.75481	1.73781	1.87323
2.28753	2.04239	2.03358	2.04944	2.04908	2.0606		Upper limit	2.32964	2.10238	2.16316	2.15716	2.22837	2.12639
2.18913	2.01919	2.01424	2.00581	2.02839	2.0262
2.20424	2.01374	2.06303	2.03699	2.02637	2.04754
2.23803	2.0348	2.05638	2.0244	2.04669	2.04504
2.23397	2.05049	2.06717	2.01952	2.0548	2.05422
2.27592	2.03049	2.05959	2.02891	2.06334	2.06898
2.22254	2.06138	2.03953	0.754718	2.05625	2.03045
	2.05356	2.02376	1.9917	2.05258	2.04844
2.23831	2.0473	2.08259	2.01229	2.06349	2.04703
2.2462	2.03634	2.08582	2.02378	2.08653	2.06136
2.24309	2.054	2.0936	2.04711	2.09443	2.07626
2.17905	2.02518	2.04567	2.00328	2.05632	2.05639
2.19345	2.03367	2.07723	2.0136	2.06175	2.01365
2.20402	2.06354	2.08919	1.99605	2.04791	2.03378
2.20952	2.05703	2.07508	2.03211	2.08677	2.06692
2.24375	2.07856	2.08113	2.02742	2.09388	2.03903
2.10206	1.96602	1.9102	1.90463	1.91598	1.96162
2.11166	1.95375	1.92805	1.90149	1.92937	1.95376
2.1308	1.97292	1.93238	1.90881	1.91455	1.95658
2.14547	1.95759	1.9254	1.8976	1.90084	1.93817
2.14293	1.97509	1.91137	1.89059	1.91634	1.96841
2.09558	1.95682	1.93779	1.90787	1.91499	1.96186
2.10893	1.98965	1.92127	1.90671	1.92252	1.96825
2.11387	1.97409	1.91543	1.91209	1.91991	1.96603
2.12066	1.94352	1.92437	1.88652	1.92735	1.9572
2.1458	1.97621	1.91725	1.88817	1.91461	1.93668
2.11856	1.96569	1.94301	1.89568	1.91125	1.9679
2.12627	1.95881	1.93679	1.90605	1.91662	1.95396
2.11199	1.98393	1.92618	1.9033	1.92742	1.97833
2.13847	1.95812	1.94067	1.89065	1.91096	1.9604
2.10623	1.98233	1.93827	1.89934	1.91783	1.95682
2.10474	1.94339	1.93114	1.90797	1.91647	1.98925
2.11745	1.96096	1.93778	1.90203	1.92197	1.97494
2.10675	1.96138	1.94256	1.89178	1.92116	1.97207
2.12478	1.96019	1.94555	1.88423	1.92533	1.96513
2.09729	1.98782	1.93353	1.87399	1.90345	1.96766
2.15198	1.99687	1.93975	1.96015	1.93004	2.00402
2.14865	1.99985	1.94034	1.97614	1.94137	1.99097
2.13438	1.99624	1.95782	1.98554	1.92679	2.00364
2.14277	1.99655	1.94788	1.95249	1.93726	2.00379
2.14527	1.98929	1.94319	1.98324	1.92766	1.95383
2.20375	1.98247	1.94489	1.98957	1.94015	2.0024
2.19832	1.99359	1.95776	1.93133	1.94211	1.9898
2.15705	1.98914	1.96409	1.98037	1.94371	1.98838
2.11944	1.98391	1.9824	1.96707	1.93563	2.00449
2.11248	1.98665	1.93749	1.96873	1.94251	2.01062
2.18547	1.98004	1.92918	1.97073	1.93792	2.00373
2.16443	1.98281	1.95895	1.98875	1.9682	2.01352
2.15044	1.97876	1.96962	1.97485	1.91791	2.00029
2.15745	1.99189	1.94547	1.96365	1.94952	2.0078
2.1449	1.99303	1.9593	1.9704	1.93604	1.99876
2.17683	2.01301	1.96093	1.98248	1.95549	2.0106
2.18078	1.99104	1.96799	1.98283	1.95055	2.01258
2.14063	1.98674	1.95631	1.97859	1.94586	1.98749
2.13768	1.98987	1.96891	1.95057	1.96113	1.98741
2.1146	1.99327	1.94931	1.94734	1.94865	2.02622
Sylgard 184 10:1 - Outliers removed
0.45g	0.89g	1.34g	1.78g	2.23g	2.68g
2.16885	2.03707	2.00105	2.02887	2.0148	2.05647
2.2324	2.00351	2.0259	2.03838	2.02054	2.03042
2.22656	2.01469	2.05797	2.02539	2.04607	2.03068
2.25196	2.07317	2.02599	2.00769	2.04385	2.06494
2.28753	2.04239	2.03358	2.04944	2.04908	2.0606
2.18913	2.01919	2.01424	2.00581	2.02839	2.0262
2.20424	2.01374	2.06303	2.03699	2.02637	2.04754
2.23803	2.0348	2.05638	2.0244	2.04669	2.04504
2.23397	2.05049	2.06717	2.01952	2.0548	2.05422
2.27592	2.03049	2.05959	2.02891	2.06334	2.06898
2.22254	2.06138	2.03953	0	2.05625	2.03045
0	2.05356	2.02376	1.9917	2.05258	2.04844
2.23831	2.0473	2.08259	2.01229	2.06349	2.04703
2.2462	2.03634	2.08582	2.02378	2.08653	2.06136
2.24309	2.054	2.0936	2.04711	2.09443	2.07626
2.17905	2.02518	2.04567	2.00328	2.05632	2.05639
2.19345	2.03367	2.07723	2.0136	2.06175	2.01365
2.20402	2.06354	2.08919	1.99605	2.04791	2.03378
2.20952	2.05703	2.07508	2.03211	2.08677	2.06692
2.24375	2.07856	2.08113	2.02742	2.09388	2.03903
2.10206	1.96602	1.9102	1.90463	1.91598	1.96162
2.11166	1.95375	1.92805	1.90149	1.92937	1.95376
2.1308	1.97292	1.93238	1.90881	1.91455	1.95658
2.14547	1.95759	1.9254	1.8976	1.90084	1.93817
2.14293	1.97509	1.91137	1.89059	1.91634	1.96841
2.09558	1.95682	1.93779	1.90787	1.91499	1.96186
2.10893	1.98965	1.92127	1.90671	1.92252	1.96825
2.11387	1.97409	1.91543	1.91209	1.91991	1.96603
2.12066	1.94352	1.92437	1.88652	1.92735	1.9572
2.1458	1.97621	1.91725	1.88817	1.91461	1.93668
2.11856	1.96569	1.94301	1.89568	1.91125	1.9679
2.12627	1.95881	1.93679	1.90605	1.91662	1.95396
2.11199	1.98393	1.92618	1.9033	1.92742	1.97833
2.13847	1.95812	1.94067	1.89065	1.91096	1.9604
2.10623	1.98233	1.93827	1.89934	1.91783	1.95682
2.10474	1.94339	1.93114	1.90797	1.91647	1.98925
2.11745	1.96096	1.93778	1.90203	1.92197	1.97494
2.10675	1.96138	1.94256	1.89178	1.92116	1.97207
2.12478	1.96019	1.94555	1.88423	1.92533	1.96513
2.09729	1.98782	1.93353	1.87399	1.90345	1.96766
2.15198	1.99687	1.93975	1.96015	1.93004	2.00402
2.14865	1.99985	1.94034	1.97614	1.94137	1.99097
2.13438	1.99624	1.95782	1.98554	1.92679	2.00364
2.14277	1.99655	1.94788	1.95249	1.93726	2.00379
2.14527	1.98929	1.94319	1.98324	1.92766	1.95383
2.20375	1.98247	1.94489	1.98957	1.94015	2.0024
2.19832	1.99359	1.95776	1.93133	1.94211	1.9898
2.15705	1.98914	1.96409	1.98037	1.94371	1.98838
2.11944	1.98391	1.9824	1.96707	1.93563	2.00449
2.11248	1.98665	1.93749	1.96873	1.94251	2.01062
2.18547	1.98004	1.92918	1.97073	1.93792	2.00373
2.16443	1.98281	1.95895	1.98875	1.9682	2.01352
2.15044	1.97876	1.96962	1.97485	1.91791	2.00029
2.15745	1.99189	1.94547	1.96365	1.94952	2.0078
2.1449	1.99303	1.9593	1.9704	1.93604	1.99876
2.17683	2.01301	1.96093	1.98248	1.95549	2.0106
2.18078	1.99104	1.96799	1.98283	1.95055	2.01258
2.14063	1.98674	1.95631	1.97859	1.94586	1.98749
2.13768	1.98987	1.96891	1.95057	1.96113	1.98741
2.1146	1.99327	1.94931	1.94734	1.94865	2.02622

## Sheet: S527 Descriptive Stats
	0.45g	0.89g	1.34g	1.78g	2.23g	2.68g
Number of values	90	90	90	89	90	90
Minimum	5.767	5.693	3.126	6.089	5.589	5.458
25% Percentile	5.915	6.039	6.023	6.289	6.145	5.887
Median	6.789	6.627	6.732	6.399	6.252	6.45
75% Percentile	7.506	7.571	7.374	6.893	7.078	7.385
Maximum	7.737	7.942	8.008	10.04	7.711	8.068
Range	1.97	2.249	4.882	3.955	2.122	2.61
95% CI of median
Actual confidence level	95.54%	95.54%	95.54%	96.66%	95.54%	95.54%
Lower confidence limit	6.662	6.525	6.614	6.356	6.228	6.347
Upper confidence limit	6.936	6.771	6.792	6.444	6.293	6.691
Mean	6.748	6.715	6.647	6.58	6.496	6.605
Std. Deviation	0.6923	0.688	0.8003	0.5121	0.5202	0.7722
Std. Error of Mean	0.07297	0.07252	0.08436	0.05429	0.05484	0.0814
Lower 95% CI of mean	6.603	6.571	6.48	6.472	6.387	6.444
Upper 95% CI of mean	6.893	6.859	6.815	6.688	6.605	6.767
Coefficient of variation	10.26%	10.25%	12.04%	7.784%	8.009%	11.69%
Skewness	-0.1082	0.2718	-0.9162	3.872	0.8675	0.2009
Kurtosis	-1.507	-1.378	2.607	23.3	-0.5974	-1.335

## Sheet: S527_48hr
Sylgard 527 10:1 - Raw data
0.45g	0.89g	1.34g	1.78g	2.23g	2.68g
5.85313	5.85012	6.22612	6.11497	5.58904	5.93813		Q1	5.91804	6.04374	6.05019	6.29206	6.14817	5.88976
5.7674	6.01701	6.22376	6.18128	6.08917	5.936		Q3	7.4986	7.56704	7.36707	6.89266	7.06816	7.38036
5.86874	6.02605	6.18056	6.18291	6.07916	5.96085		IQR	1.58056	1.52329	1.31688	0.600607	0.919985	1.4906
5.89948	6.17107	6.16241	6.15845	6.18777	5.96491		Lower limit	3.54719	3.7588	4.07486	5.39115	4.7682	3.65386
5.84797	6.15275	6.12276	6.12214	6.25418	5.92415		Upper limit	9.86944	9.85198	9.3424	7.79357	8.44813	9.61626
5.82343	6.0991	5.95056		6.24153	5.98266
5.83727	5.96435	6.11035	6.17082	6.12024	5.88867
5.84657	6.02855	6.07696	6.2403	6.18323	5.82693
5.84364	5.93507	6.04712	6.18981	6.24029	5.89303
5.84078	6.14409	6.05941	6.20207	6.25362	5.84433
5.83736	6.0526	5.91226	6.20907	6.32436	5.88265
5.94052	6.06922	5.83728	6.11094	6.29308	5.80516
5.88171	5.91021	5.93159	6.24445	6.09062	5.79228
5.85303	5.96174	5.94694	6.22437	6.11827	5.82259
5.89538	6.04313	5.90685	6.28395	6.16268	5.79069
5.88207	6.12251	5.78668	6.29206	6.23185	5.78416
5.88907	6.04559	5.74952	6.30033	6.22768	5.71418
5.91073	5.95912	5.74497	6.2497	6.23278	5.69416
5.82888	5.95321	5.81421	6.26616	6.03887	5.71143
5.85965	5.95593	5.77179	6.28057	6.04702	5.71514
5.87029	5.9686	5.71615	6.1689	6.13816	5.45899
5.88399	5.91031	5.64792	6.30444	6.12491	5.50286
5.93959	5.80229	5.64001	6.36032	6.15806	5.61692
5.95144	5.76279	5.54131	6.39074	6.14422	5.57348
5.92121	5.9372	5.66012	6.37153	6.02146	5.60124
5.91698	6.0206	5.60939	6.40409	6.04139	5.60691
5.89455	5.85511	5.59256	6.43599	6.03108	5.53413
5.99437	5.87549	5.47634	6.45166	6.0888	5.49026
5.95368	5.78023	5.4915	6.41011	6.08928	5.60226
6.033	5.69297	5.43195	6.36801	6.08371	5.45816
6.74355	6.52273	6.67294	6.87687	6.21885	6.3473
6.72255	6.52492	6.73123	6.73305	5.95214	6.32066
6.80143	6.24801	6.77909	6.40219	6.11103	6.25966
6.7864	6.55128	6.7266	6.28667	6.23224	6.23556
6.8327	6.53157	6.73355	6.37576	5.99766	6.36629
6.89824	6.6191	6.70531	6.29304	6.54934	7.37967
6.66204	6.52802	6.56313	6.47833	6.14488	6.46396
6.65596	6.60999	6.61355	6.33149	6.23124	6.35272
6.75049	6.64033	3.12614	6.28069	6.17116	6.33825
6.77994	6.63179	6.70979	6.36	6.18813	6.36992
6.83333	6.68075	6.70439	6.29335	6.17126	6.43688
6.92831	6.62162	6.7381	6.39144	6.19208	6.70546
6.63339	6.57214	6.66407	6.35355	6.28143	6.28528
6.65216	6.67099	6.69783	6.39854	6.41176	6.38346
6.64506	6.65736	6.77869	6.60962	6.20842	6.34715
6.79121	6.67444	6.82998	6.32682	6.22975	6.35395
6.84489	6.73983	6.91172	6.42535	6.24659	6.69017
7.04865	6.67639	6.88605	6.40298	6.21048	6.79362
6.69609	6.6211	6.73379	6.31762	6.34333	6.59583
6.6784	6.68535	6.84536	6.35613	6.29152	6.46608
6.6424	6.78934	6.76043	6.40796	6.25035	6.35035
7.48747	6.1004	6.43289	6.35333	6.19285	6.52603
6.84979	6.79908	6.87803	6.38435	6.26281	6.68431
6.98473	6.60137	6.90331	6.33061	6.28085	6.69101
6.6957	6.77145	6.70898	6.44417	6.45286	6.43223
6.71775	6.98998	6.76465	6.43667	6.29997	6.50922
6.93616	6.95864	6.75649	6.26597	6.28205	7.55373
6.91375	6.93193	6.79188	6.42934	6.30598	6.61652
7.02147	6.914	6.74137	6.38552	6.26692	6.58885
6.98482	7.02267	6.48461	6.33541	6.29461	6.69882
7.51901	6.4438	7.59554	7.00088	7.10685	7.51976
7.47721	7.62468	6.45639	7.13202	6.26633	7.4126
7.60418	5.97294	7.42951	6.95415	6.95837	7.3743
7.0068	7.61127	7.51908	6.89371	6.93599	7.33119
7.52051	7.55981	7.41772	6.93013	6.8319	7.29897
7.63803	7.62629	7.43529	6.97686	5.74788	7.358
7.4566	7.58607	7.3538	10.0442	7.2502	7.51715
7.45609	7.48771	7.39612	6.90669	7.15874	7.37164
7.4755	7.9417	7.3415	7.47944	7.17805	8.04209
7.57833	7.72068	7.36435	6.08906	7.16475	7.39858
7.58095	7.85756	7.39231	6.9458	7.0635	7.34542
7.50231	7.68679	7.36261	6.98724	7.06971	7.66391
7.4539	7.80343	7.36799	6.90826	7.11144	8.06779
7.70282	7.56944	7.25135	6.8181	7.21243	7.38059
7.53933	7.65269	7.404	6.89266	7.23635	7.09842
7.33414	7.61813	7.4035	6.84232	7.22864	7.51663
7.52878	7.60418	7.40647	6.85881	7.19703	7.65125
7.69311	7.67115	7.54028	6.62521	7.15354	7.93581
7.73749	7.57735	7.63631	6.95879	7.61951	7.21603
7.53367	7.53204	7.62956	6.95553	5.88188	7.53654
7.52038	7.58915	7.64681	6.9091	7.33988	7.75513
7.53248	6.82436	7.69898	6.92671	7.24887	7.7301
7.72718	7.57563	7.93427	6.89959	7.2331	7.69215
7.60354	7.58248	7.40749	6.82729	7.66811	7.69289
7.54614	7.63269	7.31076	7.28359	7.56039	7.5354
7.59047	7.62939	7.56808	7.9265	7.55905	7.53596
7.51959	7.60597	7.65036	6.94477	7.71059	7.49381
7.57335	7.54798	8.00768	6.93924	7.43296	7.42148
7.55924	7.63126	7.7493	7.11775	7.1778	7.53274
7.60283	7.66516	7.84932	6.86159	7.10401	7.59746
Sylgard 527 10:1 - Outliers removed
0.45g	0.89g	1.34g	1.78g	2.23g	2.68g
5.85313	5.85012	6.22612	6.11497	5.58904	5.93813
5.7674	6.01701	6.22376	6.18128	6.08917	5.936
5.86874	6.02605	6.18056	6.18291	6.07916	5.96085
5.89948	6.17107	6.16241	6.15845	6.18777	5.96491
5.84797	6.15275	6.12276	6.12214	6.25418	5.92415
5.82343	6.0991	5.95056	0	6.24153	5.98266
5.83727	5.96435	6.11035	6.17082	6.12024	5.88867
5.84657	6.02855	6.07696	6.2403	6.18323	5.82693
5.84364	5.93507	6.04712	6.18981	6.24029	5.89303
5.84078	6.14409	6.05941	6.20207	6.25362	5.84433
5.83736	6.0526	5.91226	6.20907	6.32436	5.88265
5.94052	6.06922	5.83728	6.11094	6.29308	5.80516
5.88171	5.91021	5.93159	6.24445	6.09062	5.79228
5.85303	5.96174	5.94694	6.22437	6.11827	5.82259
5.89538	6.04313	5.90685	6.28395	6.16268	5.79069
5.88207	6.12251	5.78668	6.29206	6.23185	5.78416
5.88907	6.04559	5.74952	6.30033	6.22768	5.71418
5.91073	5.95912	5.74497	6.2497	6.23278	5.69416
5.82888	5.95321	5.81421	6.26616	6.03887	5.71143
5.85965	5.95593	5.77179	6.28057	6.04702	5.71514
5.87029	5.9686	5.71615	6.1689	6.13816	5.45899
5.88399	5.91031	5.64792	6.30444	6.12491	5.50286
5.93959	5.80229	5.64001	6.36032	6.15806	5.61692
5.95144	5.76279	5.54131	6.39074	6.14422	5.57348
5.92121	5.9372	5.66012	6.37153	6.02146	5.60124
5.91698	6.0206	5.60939	6.40409	6.04139	5.60691
5.89455	5.85511	5.59256	6.43599	6.03108	5.53413
5.99437	5.87549	5.47634	6.45166	6.0888	5.49026
5.95368	5.78023	5.4915	6.41011	6.08928	5.60226
6.033	5.69297	5.43195	6.36801	6.08371	5.45816
6.74355	6.52273	6.67294	6.87687	6.21885	6.3473
6.72255	6.52492	6.73123	6.73305	5.95214	6.32066
6.80143	6.24801	6.77909	6.40219	6.11103	6.25966
6.7864	6.55128	6.7266	6.28667	6.23224	6.23556
6.8327	6.53157	6.73355	6.37576	5.99766	6.36629
6.89824	6.6191	6.70531	6.29304	6.54934	7.37967
6.66204	6.52802	6.56313	6.47833	6.14488	6.46396
6.65596	6.60999	6.61355	6.33149	6.23124	6.35272
6.75049	6.64033	0	6.28069	6.17116	6.33825
6.77994	6.63179	6.70979	6.36	6.18813	6.36992
6.83333	6.68075	6.70439	6.29335	6.17126	6.43688
6.92831	6.62162	6.7381	6.39144	6.19208	6.70546
6.63339	6.57214	6.66407	6.35355	6.28143	6.28528
6.65216	6.67099	6.69783	6.39854	6.41176	6.38346
6.64506	6.65736	6.77869	6.60962	6.20842	6.34715
6.79121	6.67444	6.82998	6.32682	6.22975	6.35395
6.84489	6.73983	6.91172	6.42535	6.24659	6.69017
7.04865	6.67639	6.88605	6.40298	6.21048	6.79362
6.69609	6.6211	6.73379	6.31762	6.34333	6.59583
6.6784	6.68535	6.84536	6.35613	6.29152	6.46608
6.6424	6.78934	6.76043	6.40796	6.25035	6.35035
7.48747	6.1004	6.43289	6.35333	6.19285	6.52603
6.84979	6.79908	6.87803	6.38435	6.26281	6.68431
6.98473	6.60137	6.90331	6.33061	6.28085	6.69101
6.6957	6.77145	6.70898	6.44417	6.45286	6.43223
6.71775	6.98998	6.76465	6.43667	6.29997	6.50922
6.93616	6.95864	6.75649	6.26597	6.28205	7.55373
6.91375	6.93193	6.79188	6.42934	6.30598	6.61652
7.02147	6.914	6.74137	6.38552	6.26692	6.58885
6.98482	7.02267	6.48461	6.33541	6.29461	6.69882
7.51901	6.4438	7.59554	7.00088	7.10685	7.51976
7.47721	7.62468	6.45639	7.13202	6.26633	7.4126
7.60418	5.97294	7.42951	6.95415	6.95837	7.3743
7.0068	7.61127	7.51908	6.89371	6.93599	7.33119
7.52051	7.55981	7.41772	6.93013	6.8319	7.29897
7.63803	7.62629	7.43529	6.97686	5.74788	7.358
7.4566	7.58607	7.3538	0	7.2502	7.51715
7.45609	7.48771	7.39612	6.90669	7.15874	7.37164
7.4755	7.9417	7.3415	7.47944	7.17805	8.04209
7.57833	7.72068	7.36435	6.08906	7.16475	7.39858
7.58095	7.85756	7.39231	6.9458	7.0635	7.34542
7.50231	7.68679	7.36261	6.98724	7.06971	7.66391
7.4539	7.80343	7.36799	6.90826	7.11144	8.06779
7.70282	7.56944	7.25135	6.8181	7.21243	7.38059
7.53933	7.65269	7.404	6.89266	7.23635	7.09842
7.33414	7.61813	7.4035	6.84232	7.22864	7.51663
7.52878	7.60418	7.40647	6.85881	7.19703	7.65125
7.69311	7.67115	7.54028	6.62521	7.15354	7.93581
7.73749	7.57735	7.63631	6.95879	7.61951	7.21603
7.53367	7.53204	7.62956	6.95553	5.88188	7.53654
7.52038	7.58915	7.64681	6.9091	7.33988	7.75513
7.53248	6.82436	7.69898	6.92671	7.24887	7.7301
7.72718	7.57563	7.93427	6.89959	7.2331	7.69215
7.60354	7.58248	7.40749	6.82729	7.66811	7.69289
7.54614	7.63269	7.31076	7.28359	7.56039	7.5354
7.59047	7.62939	7.56808	0	7.55905	7.53596
7.51959	7.60597	7.65036	6.94477	7.71059	7.49381
7.57335	7.54798	8.00768	6.93924	7.43296	7.42148
7.55924	7.63126	7.7493	7.11775	7.1778	7.53274
7.60283	7.66516	7.84932	6.86159	7.10401	7.59746
