# Supplementary material for: A comprehensive protocol for PDMS fabrication for use in cell culture
Source: PLoS One. 2025 May 12;20(5):e0323283. doi: 10.1371/journal.pone.0323283 (PMC12068733; doi:10.1371/journal.pone.0323283)
Supplement: S4 Dataset — (XLSX) [file pone.0323283.s009.xlsx]

## Sheet: PDMS
	File Name	Angle	Length	Theta C	Uncertainty	Theta Left	Theta Right	Theta E	Radius	Circle StDev	Ellipse StDev	e	Points:	Volume		Contact angle
1	PDMS.jpg	-179.833	344.001	95.8	0.4	83.7	85.5	84.6	172.9	0.807752	0.060472	0.81	103	1.24634e+07		95.4
2	PDMS1.jpg	180	311	87.8	0.5	76.9	76.1	76.5	155.15	0.911818	0.0876651	0.82	103	7.3686e+06		103.5
3	PDMS2.jpg	179.815	309.002	88.3	0.6	76	74.6	75.3	154.6	1.08495	0.0544719	0.8	103	7.4014e+06		104.7

## Sheet: 0.01% PDA
	File Name	Angle	Length	Theta C	Uncertainty	Theta Left	Theta Right	Theta E	Radius	Circle StDev	Ellipse StDev	e	Points:	Volume		Contact angle
1	PDA.jpg	-179.782	526.004	68.3	11.7	120.5	115.7	118.1	283.17	31.8312	0.0241689	0.46	103	2.2425e+07
2	PDA1.jpg	-179.797	565.004	132	0.2	128.3	116.4	122.4	379.93	1.07821	0.0647788	0.63	103	2.1288e+08		57.6
3	PDA2.jpg	-179.492	451.018	128.4	0.2	119.4	124.1	121.8	287.94	0.880473	0.0283764	0.73	103	9.06173e+07		58.2
