# Supplementary material for: A comprehensive protocol for PDMS fabrication for use in cell culture
Source: PLoS One. 2025 May 12;20(5):e0323283. doi: 10.1371/journal.pone.0323283 (PMC12068733; doi:10.1371/journal.pone.0323283)
Supplement: S5 Dataset — (XLSX) [file pone.0323283.s010.xlsx]

## Sheet: Descriptive Stats
	PlasticDay 1	S184 Day 1	S527 Day 1	Plastic Day 5	S184 Day 5	S527 Day 5
Number of values	30	30	30	30	30	30
Minimum	1.635	1.424	1.323	2.094	1.768	1.734
25% Percentile	2.236	1.992	1.73	2.337	2.092	1.979
Median	2.504	2.194	2.094	2.397	2.255	2.123
75% Percentile	2.631	2.333	2.234	2.515	2.376	2.237
Maximum	2.808	2.592	2.411	2.591	2.616	2.514
Range	1.173	1.168	1.089	0.4971	0.8479	0.7803
95% CI of median
Actual confidence level	95.72%	95.72%	95.72%	95.72%	95.72%	95.72%
Lower confidence limit	2.256	2.07	1.801	2.347	2.113	2.034
Upper confidence limit	2.587	2.312	2.21	2.44	2.311	2.191
Mean	2.403	2.138	1.996	2.405	2.23	2.11
Std. Deviation	0.2898	0.2858	0.3158	0.1161	0.2015	0.1922
Std. Error of Mean	0.05292	0.05219	0.05766	0.0212	0.03679	0.03509
Lower 95% CI of mean	2.295	2.031	1.878	2.362	2.154	2.038
Upper 95% CI of mean	2.512	2.245	2.113	2.449	2.305	2.182
Coefficient of variation	12.06%	13.37%	15.83%	4.828%	9.037%	9.109%
Skewness	-0.9754	-0.943	-0.6861	-0.1972	-0.1368	0.009375
Kurtosis	0.4072	0.4767	-0.6387	0.3812	-0.2587	-0.2447

## Sheet: Decimal colour analysis
Decimal colour value (x10^6) - Raw Data															Decimal colour value (x10^6) - Outliers removed
Plastic Day 1	S184 Day 1	S527 Day 1	Plastic Day 5	S184 Day 5	S527 Day 5			Plastic Day 1	S184 Day 1	S527 Day 1	Plastic Day 5	S184 Day 5	S527 Day 5		Plastic Day 1	S184 Day 1	S527 Day 1	Plastic Day 5	S184 Day 5	S527 Day 5
2.64839	2.59236	2.41142	2.33435	1.93822	2.1379		Q1	2.24496	2.0077	1.74873	2.34002	2.09808	1.98453		2.64839	2.59236	2.41142	2.33435	1.93822	2.1379
2.55637	2.30206	2.30867	2.40116	1.9985	2.24639		Q3	2.62108	2.32914	2.22213	2.50001	2.37436	2.22925		2.55637	2.30206	2.30867	2.40116	1.9985	2.24639
2.63739	2.20438	2.31388	2.2793	2.09613	2.03423		IQR	0.376124	0.321439	0.473396	0.159982	0.276278	0.244723		2.63739	2.20438	2.31388	2.2793	2.09613	2.03423
1.97624	1.55385	1.68922	2.33809	1.90861	2.07325		Lower limit	1.68077	1.52554	1.03864	2.10005	1.68366	1.61744		1.97624	1.55385	1.68922	2.33809	1.90861	2.07325
2.4443	2.41163	2.2824	2.28971	2.52426	1.89728		Upper limit	3.18527	2.8113	2.93223	2.73998	2.78877	2.59634		2.4443	2.41163	2.2824	2.28971	2.52426	1.89728
2.49343	2.31953	2.21016	2.25918	2.31056	2.1267										2.49343	2.31953	2.21016	2.25918	2.31056	2.1267
2.13701	2.07024	2.12188	2.34923	2.41684	1.97611										2.13701	2.07024	2.12188	2.34923	2.41684	1.97611
2.6519	1.96342	1.9682	2.51765	2.17839	2.0454										2.6519	1.96342	1.9682	2.51765	2.17839	2.0454
2.74111	2.22395	2.02079	2.57636	2.11266	2.40303										2.74111	2.22395	2.02079	2.57636	2.11266	2.40303
2.25604	2.00149	1.32289	2.56407	2.22609	2.28941										2.25604	2.00149	1.32289	2.56407	2.22609	2.28941
2.59788	2.25935	2.09194	2.36644	2.03604	1.99719										2.59788	2.25935	2.09194	2.36644	2.03604	1.99719
2.62882	2.18341	2.1919	2.5914	2.05876	2.17875										2.62882	2.18341	2.1919	2.5914	2.05876	2.17875
2.38033	2.13727	1.73772	2.57712	2.10393	2.09921										2.38033	2.13727	1.73772	2.57712	2.10393	2.09921
1.84332	1.64442	1.36942	2.39665	1.76824	1.9803										1.84332	1.64442	1.36942	2.39665	1.76824	1.9803
2.73381	2.33234	2.38627	2.34583	2.37219	2.19072										2.73381	2.33234	2.38627	2.34583	2.37219	2.19072
2.80789	2.42976	2.3581	2.35576	2.07927	1.85663										2.80789	2.42976	2.3581	2.35576	2.07927	1.85663
2.21505	2.09611	1.80107	2.37862	2.24989	1.83868										2.21505	2.09611	1.80107	2.37862	2.24989	1.83868
2.41134	1.95755	2.21307	2.34717	2.37719	2.11876										2.41134	1.95755	2.21307	2.34717	2.37719	2.11876
2.52703	2.17553	2.26232	2.39715	2.30328	1.90103										2.52703	2.17553	2.26232	2.39715	2.30328	1.90103
2.10498	1.62592	2.09542	2.51446	2.27134	1.73401										2.10498	1.62592	2.09542	2.51446	2.27134	1.73401
2.40534	2.31152	2.00722	2.45663	2.12723	2.14368										2.40534	2.31152	2.00722	2.45663	2.12723	2.14368
2.53187	2.4325	2.22515	2.5908	2.41655	2.23436										2.53187	2.4325	2.22515	2.5908	2.41655	2.23436
2.24932	2.02635	1.70563	2.53659	2.27563	2.08704										2.24932	2.02635	1.70563	2.53659	2.27563	2.08704
2.65462	2.49672	1.63632	2.09428	2.52281	2.30146										2.65462	2.49672	1.63632	0	2.52281	2.30146
2.58702	2.36293	1.98987	2.40723	2.5364	2.51432										2.58702	2.36293	1.98987	2.40723	2.5364	2.51432
2.2435	2.16077	1.78179	2.42272	2.61612	2.44997										2.2435	2.16077	1.78179	2.42272	2.61612	2.44997
1.63456	1.42427	1.49952	2.28229	2.37508	2.21392										0	0	1.49952	2.28229	2.37508	2.21392
2.51367	2.23689	2.18922	2.41524	2.15717	2.28888										2.51367	2.23689	2.18922	2.41524	2.15717	2.28888
2.56492	2.33679	2.17319	2.33377	2.25972	2.16669										2.56492	2.33679	2.17319	2.33377	2.25972	2.16669
1.92402	1.86891	1.50107	2.44003	2.26794	1.76909										1.92402	1.86891	1.50107	2.44003	2.26794	1.76909
