# Supplementary material for: A comprehensive protocol for PDMS fabrication for use in cell culture
Source: PLoS One. 2025 May 12;20(5):e0323283. doi: 10.1371/journal.pone.0323283 (PMC12068733; doi:10.1371/journal.pone.0323283)
Supplement: S6 Dataset — (XLSX) [file pone.0323283.s011.xlsx]

## Sheet: Plate 1 - Sheet1
Software Version	3.03.14
Experiment File Path:
Protocol File Path:	C:\Users\Public\Documents\Protocols\Alamar Blue.prt
Plate Number	Plate 1
Date	2024-07-24
Time	15:05:07
Reader Type:	Synergy H1
Reader Serial Number:	Unknown
Reading Type	Reader
Procedure Details
Plate Type	96 WELL PLATE (Use plate lid)
Eject plate on completion
Shake	Orbital: 0:05 (MM:SS)
	Frequency: 282 cpm (3 mm)
Read	Fluorescence Endpoint
	Full Plate
	Filter Set 1
	Excitation: 545, Emission: 590
	Optics: Top, Gain: 100
	Light Source: Xenon Flash, Lamp Energy: High
	Read Speed: Normal, Delay: 100 msec, Measurements/Data Point: 10
	Read Height: 7 mm
Layout
																	100% reduced Alamar
		1	2	3	4	5	6	7	8	9	10	11	12					LMC	DiTNC1	CaCo	4	5	6	7	8	9	10	11	12
	A	SPL1	SPL1	SPL1	SPL4	SPL4	SPL4	SPL7	SPL7	SPL7				Well ID			A	1157352	593427	588123
	B	SPL2	SPL2	SPL2	SPL5	SPL5	SPL5	SPL8	SPL8	SPL8				Well ID			B	1346434	613099	601322
	C	SPL3	SPL3	SPL3	SPL6	SPL6	SPL6	SPL9	SPL9	SPL9				Well ID			C	1314829	602047	593828
	D													Well ID			D	1381235	619103	614442
	E													Well ID			E	1428080	613549	657549
	F													Well ID			F	1374231	639926	594341
	G													Well ID			G	1031519	571766	626597
	H													Well ID			H	1168444	476710	320437
																		1.27527e+06	591203	574580
Results
Actual Temperature:	23.7																			Control wells with no cells and alamar - left in the incubator for 3hrs
																		LMC	DiTNC1	CaCo	4	5	6	7	8	9	10	11	12
	Versatility plate day 4																A	17897	12961	12669
		S527	S527	S527	S184	S184	S184	Plastic	Plastic	Plastic	10	11	12				B	17206	12874	13077
	LMC	285836	286845	286247	238947	272731	271572	291780	292790	297714							C	16977	13120	13011
	DiTNC1	172656	179154	180820	176661	179191	176077	211723	214616	216499							D	17171	13040	13392
	CaCo	38123	39295	39851	46802	46203	47515	40501	41610	42260							E	17271	13529	13393
	D																F	17144	13222	13473
	E																G	17262	13308	13825
	F																H	17612	13524	13747
	G																	17317.5	13197.2	13323.4
	H
	Versatility plate day 5
		S527	S527	S527	S184	S184	S184	Plastic	Plastic	Plastic	10	11	12
	LMC	583099	599104	596737	610251	627698	631782	651679	679984	649166				545590
	DiTNC1	375623	388506	392956	382361	394112	394345	426226	441391	426641				545590
	CaCo	284366	288067	296284	308793	307000	307746	296580	291485	299259				545590
	D													545590
	E													545590
	F													545590
	G													545590
	H													545590
		44.9765	46.2489	46.0607	47.135	48.5219	48.8466	50.4283	52.6784	50.2285
		62.7028	64.9316	65.7015	63.8685	65.9015	65.9418	71.4575	74.0812	71.5293
		48.2921	48.9515	50.4156	52.6443	52.3249	52.4578	50.4683	49.5605	50.9456
					Raw Data
					LMC			DiTNC1			CaCo
					S527	S184	Plastic	S527	S184	Plastic	S527	S184	Plastic		Q1	45.5186	47.8284	50.3284	63.8172	64.885	71.4934	48.6218	52.3913	50.0144
					44.9765	47.135	50.4283	62.7028	63.8685	71.4575	48.2921	52.6443	50.4683		Q3	46.1548	48.6842	51.5533	65.3166	65.9217	72.8052	49.6835	52.551	50.707
					46.2489	48.5219	52.6784	64.9316	65.9015	74.0812	48.9515	52.3249	49.5605		IQR	0.636155	0.855798	1.22493	1.49938	1.03667	1.31184	1.06172	0.159731	0.692553
					46.0607	48.8466	50.2285	65.7015	65.9418	71.5293	50.4156	52.4578	50.9456		Lower limit	44.5644	46.5447	48.491	61.5681	63.33	69.5256	47.0292	52.1517	48.9756
					Outliers Removed										Upper limit	47.109	49.9679	53.3907	67.5656	67.4767	74.773	51.2761	52.7906	51.7458
					44.9765	47.135	50.4283	62.7028	63.8685	71.4575	48.2921	52.6443	50.4683
					46.2489	48.5219	52.6784	64.9316	65.9015	74.0812	48.9515	52.3249	49.5605
					46.0607	48.8466	50.2285	65.7015	65.9418	71.5293	50.4156	52.4578	50.9456
