# Supplementary material for: A comprehensive protocol for PDMS fabrication for use in cell culture
Source: PLoS One. 2025 May 12;20(5):e0323283. doi: 10.1371/journal.pone.0323283 (PMC12068733; doi:10.1371/journal.pone.0323283)
Supplement: S7 Dataset — (XLSX) [file pone.0323283.s012.xlsx]

## Sheet: LMC Descriptive Stats
	Plastic	S184	S527
Number of values	12	12	12
Minimum	62.98	100	100
25% Percentile	83.84	100	100
Median	88.05	100	100
75% Percentile	92.58	100	100
Maximum	97.5	100	100
Range	34.52	0	0
95% CI of median
Actual confidence level	96.14%	96.14%	96.14%
Lower confidence limit	83.81	100	100
Upper confidence limit	92.86	100	100
Mean	85.51	100	100
Std. Deviation	10.61	0	0
Std. Error of Mean	3.063	0	0
Lower 95% CI of mean	78.77	100	100
Upper 95% CI of mean	92.25	100	100
Coefficient of variation	12.41%	0.000%	0.000%
Skewness	-1.383
Kurtosis	1.277

## Sheet: LMC
Plastic			S184			S527
Math_Dead_Cells	Math_Live_Cells	Math_Total_Cells	Math_Dead_Cells	Math_Live_Cells	Math_Total_Cells	Math_Dead_Cells	Math_Live_Cells	Math_Total_Cells
8	312	320	0	421	421	0	233	233
23	120	143	0	433	433	0	205	205
67	114	181	0	355	355	0	255	255
8	64	72	0	337	337	0	260	260
9	59	68	0	409	409	0	230	230
2	40	42	0	438	438	0	85	85
9	70	79	0	616	616	0	253	253
9	63	72	0	537	537	0	414	414
4	52	56	0	415	415	0	157	157
17	88	105	0	362	362	0	149	149
31	344	375	0	592	592	0	205	205
97	191	288	0	495	495	0	306	306
				% Ratio of Live cells to Total cells - Raw data
Plastic	S184	S527		Plastic	S184	S527
0.975	1	1		97.5	100	100			Q1	83.8894	100	100
0.839161	1	1		83.9161	100	100			Q3	92.0143	100	100
0.629834	1	1		62.9834	100	100			IQR	8.12484	0	0
0.888889	1	1		88.8889	100	100			Lower limit	71.7022	100	100
0.867647	1	1		86.7647	100	100			Upper limit	104.202	100	100
0.952381	1	1		95.2381	100	100
0.886076	1	1		88.6076	100	100
0.875	1	1		87.5	100	100
0.928571	1	1		92.8571	100	100
0.838095	1	1		83.8095	100	100
0.917333	1	1		91.7333	100	100
0.663194	1	1		66.3194	100	100
				% Ratio of Live cells to Total cells - Outliers removed
				Plastic	S184	S527
				97.5	100	100
				83.9161	100	100
					100	100
				88.8889	100	100
				86.7647	100	100
				95.2381	100	100
				88.6076	100	100
				87.5	100	100
				92.8571	100	100
				83.8095	100	100
				91.7333	100	100
					100	100

## Sheet: DiTNC1 Descriptive Stats
	Plastic	S184	S527
Number of values	12	12	12
Minimum	57	99.9	99.89
25% Percentile	83.05	100	100
Median	89.85	100	100
75% Percentile	98.83	100	100
Maximum	99.72	100	100
Range	42.72	0.09911	0.105
95% CI of median
Actual confidence level	96.14%	96.14%	96.14%
Lower confidence limit	82.59	100	100
Upper confidence limit	98.98	100	100
Mean	87.77	99.99	99.99
Std. Deviation	12.59	0.02861	0.03031
Std. Error of Mean	3.636	0.008259	0.008751
Lower 95% CI of mean	79.76	99.97	99.97
Upper 95% CI of mean	95.77	100	100
Coefficient of variation	14.35%	0.02861%	0.03032%
Skewness	-1.395	-3.464	-3.464
Kurtosis	2.217	12	12

## Sheet: DiTNC1
Plastic			S184			S527
Math_Dead_Cells	Math_Live_Cells	Math_Total_Cells	Math_Dead_Cells	Math_Live_Cells	Math_Total_Cells	Math_Dead_Cells	Math_Live_Cells	Math_Total_Cells
22	3586	3608	4	4032	4036	0	3726	3726
381	2683	3064	0	3418	3418	0	3480	3480
609	2889	3498	0	3444	3444	0	3196	3196
68	4132	4200	0	4127	4127	0	4480	4480
42	4067	4109	0	4374	4374	0	3960	3960
344	4031	4375	0	4128	4128	0	3072	3072
1548	4483	6031	0	4526	4526	0	4309	4309
279	4209	4488	0	4692	4692	0	4345	4345
11	3902	3913	0	4072	4072	0	4181	4181
668	3625	4293	0	3972	3972	0	3400	3400
3487	4623	8110	0	4053	4053	3	2854	2857
777	4359	5136	0	3993	3993	0	3870	3870
				% Ratio of Live cells to Total cells - Raw data
Plastic	S184	S527		Plastic	S184	S527
0.993902	0.999009	1		99.3902	99.9009	100			Q1	83.9774	100	100
0.875653	1	1		87.5653	100	100			Q3	98.5302	100	100
0.825901	1	1		82.5901	100	100			IQR	14.5528	0	0
0.98381	1	1		98.381	100	100			Lower limit	62.1481	100	100
0.989779	1	1		98.9779	100	100			Upper limit	120.359	100	100
0.921371	1	1		92.1371	100	100
0.743326	1	1		74.3326	100	100
0.937834	1	1		93.7834	100	100
0.997189	1	1		99.7189	100	100
0.844398	1	1		84.4398	100	100
0.570037	1	0.99895		57.0037	100	99.895
0.848715	1	1		84.8715	100	100
				% Ratio of Live cells to Total cells - Outliers removed
				Plastic	S184	S527
				99.3902		100
				87.5653	100	100
				82.5901	100	100
				98.381	100	100
				98.9779	100	100
				92.1371	100	100
				74.3326	100	100
				93.7834	100	100
				99.7189	100	100
				84.4398	100	100
					100
				84.8715	100	100

## Sheet: CaCo Descriptive Stats
	Plastic	S184	S527
Number of values	12	12	12
Minimum	92.58	100	100
25% Percentile	97.36	100	100
Median	99.4	100	100
75% Percentile	99.9	100	100
Maximum	100	100	100
Range	7.419	0	0
95% CI of median
Actual confidence level	96.14%	96.14%	96.14%
Lower confidence limit	97.07	100	100
Upper confidence limit	100	100	100
Mean	98.3	100	100
Std. Deviation	2.319	0	0
Std. Error of Mean	0.6696	0	0
Lower 95% CI of mean	96.83	100	100
Upper 95% CI of mean	99.78	100	100
Coefficient of variation	2.360%	0.000%	0.000%
Skewness	-1.767
Kurtosis	2.596

## Sheet: CaCo
Plastic			S184			S527
Math_Dead_Cells	Math_Live_Cells	Math_Total_Cells	Math_Dead_Cells	Math_Live_Cells	Math_Total_Cells	Math_Dead_Cells	Math_Live_Cells	Math_Total_Cells
2	481	483	0	208	208	0	232	232
23	287	310	0	375	375	0	194	194
5	423	428	0	212	212	0	219	219
0	384	384	0	186	186	0	59	59
2	385	387	0	19	19	0	148	148
0	115	115	0	548	548	0	231	231
3	480	483	0	458	458	0	613	613
8	442	450	0	756	756	0	736	736
0	343	343	0	164	164	0	200	200
18	346	364	0	622	622	0	519	519
23	762	785	0	822	822	0	712	712
4	683	687	0	567	567	0	581	581
				% Ratio of Live cells to Total cells - Raw data
Plastic	S184	S527		Plastic	S184	S527
0.995859	1	1		99.5859	100	100			Q1	97.9342	100	100
0.925806	1	1		92.5806	100	100			Q3	99.6894	100	100
0.988318	1	1		98.8318	100	100			IQR	1.75526	0	0
1	1	1		100	100	100			Lower limit	95.3013	100	100
0.994832	1	1		99.4832	100	100			Upper limit	102.322	100	100
1	1	1		100	100	100
0.993789	1	1		99.3789	100	100
0.982222	1	1		98.2222	100	100
1	1	1		100	100	100
0.950549	1	1		95.0549	100	100
0.970701	1	1		97.0701	100	100
0.994178	1	1		99.4178	100	100
				% Ratio of Live cells to Total cells - Outliers removed
				Plastic	S184	S527
				99.5859	100	100
					100	100
				98.8318	100	100
				100	100	100
				99.4832	100	100
				100	100	100
				99.3789	100	100
				98.2222	100	100
				100	100	100
					100	100
				97.0701	100	100
				99.4178	100	100
